# Supplementary material for: CD4+ Effective Memory T Cell Markers GBP2 and LAG3 Are Risk Factors for PTB and COVID-19 Infection: A Study Integrating Single-Cell Expression Quantitative Trait Locus and Mendelian Randomization Analyses
Source: Int J Mol Sci. 2024 Sep 16;25(18):9971. doi: 10.3390/ijms25189971 (PMC11432203; doi:10.3390/ijms25189971)
Supplement: Supplementary file 1 [file ijms-25-09971-s001.zip]

Archive with 3 entries (3 files):
- Supplementary material/MR Strobe Checklist.pdf
- Supplementary material/Supplementary Figures S1-S12.docx
- Supplementary material/Supplementary Tables S1-S7.xlsx
