# Supplementary material for: CD4+ Effective Memory T Cell Markers GBP2 and LAG3 Are Risk Factors for PTB and COVID-19 Infection: A Study Integrating Single-Cell Expression Quantitative Trait Locus and Mendelian Randomization Analyses
Source: Int J Mol Sci. 2024 Sep 16;25(18):9971. doi: 10.3390/ijms25189971 (PMC11432203; doi:10.3390/ijms25189971)
Supplement: Supplementary file 1 [file ijms-25-09971-s001.zip › Supplementary material/Supplementary Tables S1-S7.xlsx]

## Sheet: Table S1
Key markers
RGS1
CD8A
GZMK
RARRES3
CCL5
CD8B
KLRK1
LYAR
LAG3
DUSP2
KLRB1
KLRG1
GZMM
TRAV1-2
FYN
GBP5
RPS10
SAMD3
CD2
ODF2L
SLFN5
RPL27A
TRAC
RPS29
GBP2
CXCR4
RPS20
SYNE1
RPL13A
TRBC1

## Sheet: Table S2
exposure	ENSEMBL	F_statistics	SNP	effect_allele.exposure	other_allele.exposure	pval.exposure	beta.exposure	se.exposure	pos.exposure	chr.exposure	samplesize.exposure	id.exposure	eaf.exposure	mr_keep.exposure	pval_origin.exposure	data_source.exposure
RPS20	ENSG00000008988	47.1942	rs61322716	A	G	6.41062e-12	-0.36795	0.0535582	57012275	8	23235	eqtl-a-ENSG00000008988	0.0124633	TRUE	reported	igd
RPS20	ENSG00000008988	43.2383	rs113266469	T	C	4.83949e-11	0.219608	0.0333964	56976414	8	30909	eqtl-a-ENSG00000008988	0.0327354	TRUE	reported	igd
FYN	ENSG00000010810	148.005	rs1474466	G	A	4.70435e-34	-0.144223	0.0118545	112098264	6	31565	eqtl-a-ENSG00000010810	0.47667	TRUE	reported	igd
FYN	ENSG00000010810	51.9472	rs1067141	C	T	5.68591e-13	-0.103944	0.0144213	112055276	6	31184	eqtl-a-ENSG00000010810	0.21663	TRUE	reported	igd
FYN	ENSG00000010810	35.0215	rs10423726	A	C	3.25087e-09	0.0716818	0.0121119	16444697	19	14710	eqtl-a-ENSG00000010810	0.595533	TRUE	reported	igd
LAG3	ENSG00000089692	42.9313	rs9420589	T	G	5.66239e-11	-0.0786826	0.0120082	94450233	10	31484	eqtl-a-ENSG00000089692	0.428682	TRUE	reported	igd
LAG3	ENSG00000089692	38.4871	rs3809272	A	G	5.50465e-10	0.0818838	0.0131985	111800258	12	27648	eqtl-a-ENSG00000089692	0.28273	TRUE	reported	igd
LAG3	ENSG00000089692	65.3818	rs67706382	A	G	6.15602e-16	-0.126909	0.0156946	6878190	12	31355	eqtl-a-ENSG00000089692	0.173116	TRUE	reported	igd
RGS1	ENSG00000090104	49.2709	rs75301646	A	G	2.22177e-12	-0.0855729	0.0121906	28617885	16	27281	eqtl-a-ENSG00000090104	0.388353	TRUE	reported	igd
KLRB1	ENSG00000111796	86.1761	rs13325613	T	G	1.63832e-20	-0.197004	0.0212211	46298373	3	31355	eqtl-a-ENSG00000111796	0.0854911	TRUE	reported	igd
KLRB1	ENSG00000111796	50.9562	rs1054037	T	C	9.41456e-13	-0.08483	0.0118833	103552709	4	31470	eqtl-a-ENSG00000111796	0.49286	TRUE	reported	igd
KLRB1	ENSG00000111796	41.3627	rs13113518	C	T	1.2627e-10	-0.0794044	0.012346	56399648	4	31355	eqtl-a-ENSG00000111796	0.364803	TRUE	reported	igd
KLRB1	ENSG00000111796	30.1963	rs2856718	T	C	3.90274e-08	0.0686413	0.0124909	32670255	6	29613	eqtl-a-ENSG00000111796	0.346881	TRUE	reported	igd
KLRB1	ENSG00000111796	45.5636	rs9420589	T	G	1.47639e-11	0.0810515	0.0120071	94450233	10	31270	eqtl-a-ENSG00000111796	0.428682	TRUE	reported	igd
KLRB1	ENSG00000111796	732.91	rs10771784	C	T	2.03704e-161	-0.317961	0.0117445	9626678	12	30742	eqtl-a-ENSG00000111796	0.423438	TRUE	reported	igd
KLRB1	ENSG00000111796	29.9038	rs34363	C	G	4.53597e-08	-0.111907	0.0204635	9390857	12	31350	eqtl-a-ENSG00000111796	0.0930764	TRUE	reported	igd
KLRB1	ENSG00000111796	36.4027	rs117646836	G	A	1.6035e-09	0.177474	0.0294138	9862203	12	25959	eqtl-a-ENSG00000111796	0.0426581	TRUE	reported	igd
KLRB1	ENSG00000111796	85.1809	rs1870071	C	T	2.71644e-20	0.119678	0.0129667	16505106	19	31470	eqtl-a-ENSG00000111796	0.298557	TRUE	reported	igd
GZMK	ENSG00000113088	31.3645	rs6715284	G	C	2.13359e-08	-0.103581	0.0184947	202154397	2	31569	eqtl-a-ENSG00000113088	0.117026	TRUE	reported	igd
GZMK	ENSG00000113088	78.8936	rs13325613	T	G	6.53131e-19	-0.188545	0.0212266	46298373	3	31569	eqtl-a-ENSG00000113088	0.0854911	TRUE	reported	igd
GZMK	ENSG00000113088	116.808	rs4502545	A	G	3.155e-27	0.166899	0.015442	28303030	3	31569	eqtl-a-ENSG00000113088	0.179583	TRUE	reported	igd
GZMK	ENSG00000113088	40.287	rs3774959	A	G	2.18701e-10	-0.0789554	0.012439	103511114	4	31569	eqtl-a-ENSG00000113088	0.352643	TRUE	reported	igd
GZMK	ENSG00000113088	36.7878	rs76397434	A	G	1.31459e-09	-0.217258	0.0358186	54360977	5	28715	eqtl-a-ENSG00000113088	0.0283418	TRUE	reported	igd
GZMK	ENSG00000113088	480.773	rs6891823	T	C	1.42233e-106	0.258395	0.0117842	54317900	5	31355	eqtl-a-ENSG00000113088	0.557572	TRUE	reported	igd
GZMK	ENSG00000113088	130.614	rs6457374	T	C	2.98882e-30	0.157219	0.0137561	31272261	6	30603	eqtl-a-ENSG00000113088	0.754006	TRUE	reported	igd
GZMK	ENSG00000113088	38.1606	rs10982456	C	T	6.50834e-10	-0.0735841	0.0119114	117690758	9	31569	eqtl-a-ENSG00000113088	0.468273	TRUE	reported	igd
GZMK	ENSG00000113088	35.0061	rs6590334	C	T	3.28269e-09	0.0707351	0.011955	128403208	11	31683	eqtl-a-ENSG00000113088	0.552541	TRUE	reported	igd
CD2	ENSG00000116824	77.1322	rs798034	G	A	1.59184e-18	-0.181323	0.0206453	117312119	1	31300	eqtl-a-ENSG00000116824	0.0909247	TRUE	reported	igd
CD2	ENSG00000116824	31.5341	rs9296009	T	A	1.9588e-08	0.0842598	0.0150043	32114515	6	29649	eqtl-a-ENSG00000116824	0.195034	TRUE	reported	igd
CD2	ENSG00000116824	50.2607	rs9420589	T	G	1.34307e-12	-0.0851126	0.0120051	94450233	10	31484	eqtl-a-ENSG00000116824	0.428682	TRUE	reported	igd
CXCR4	ENSG00000121966	44.108	rs11897084	G	A	3.10313e-11	0.0791658	0.0119197	136861225	2	31468	eqtl-a-ENSG00000121966	0.538148	TRUE	reported	igd
CXCR4	ENSG00000121966	41.381	rs56388170	T	G	1.24951e-10	-0.0843246	0.0131081	28724374	7	31141	eqtl-a-ENSG00000121966	0.289189	TRUE	reported	igd
ODF2L	ENSG00000122417	2597.99	rs7523135	G	A	1e-200	-0.563807	0.0110611	86761043	1	31470	eqtl-a-ENSG00000122417	0.574016	TRUE	reported	igd
ODF2L	ENSG00000122417	670.871	rs6576834	C	A	6.29506e-148	-0.424363	0.0163834	86917562	1	31349	eqtl-a-ENSG00000122417	0.147841	TRUE	reported	igd
ODF2L	ENSG00000122417	118.332	rs5744305	G	A	1.45781e-27	-0.220875	0.020304	86936061	1	31355	eqtl-a-ENSG00000122417	0.094059	TRUE	reported	igd
ODF2L	ENSG00000122417	40.9447	rs61161313	T	C	1.56401e-10	-0.131867	0.0206074	87049399	1	31353	eqtl-a-ENSG00000122417	0.0915559	TRUE	reported	igd
ODF2L	ENSG00000122417	40.9207	rs4512701	A	G	1.5846e-10	0.10128	0.0158321	85844835	1	31355	eqtl-a-ENSG00000122417	0.169718	TRUE	reported	igd
RPS10	ENSG00000124614	95.9261	rs9368811	G	A	1.17355e-22	0.177177	0.0180872	34396461	6	6416	eqtl-a-ENSG00000124614	0.877427	TRUE	reported	igd
RPS10	ENSG00000124614	269.861	rs6925243	G	A	1.17031e-60	0.336503	0.020481	34381937	6	6420	eqtl-a-ENSG00000124614	0.0911756	TRUE	reported	igd
RPS10	ENSG00000124614	32.327	rs11653357	A	G	1.29751e-08	0.0885697	0.0155752	33923607	17	6336	eqtl-a-ENSG00000124614	0.17703	TRUE	reported	igd
SYNE1	ENSG00000131018	98.0053	rs9383626	G	T	4.16294e-23	0.179325	0.0181135	152875862	6	31684	eqtl-a-ENSG00000131018	0.122139	TRUE	reported	igd
SYNE1	ENSG00000131018	61.6364	rs732496	C	A	4.12762e-15	0.0945261	0.0120398	152953451	6	31563	eqtl-a-ENSG00000131018	0.418189	TRUE	reported	igd
KLRG1	ENSG00000139187	39.0374	rs1521	T	C	4.14677e-10	0.0878515	0.0140603	31350704	6	30198	eqtl-a-ENSG00000139187	0.767038	TRUE	reported	igd
KLRG1	ENSG00000139187	2863.34	rs12828013	T	C	1e-200	-0.644899	0.0120515	9158317	12	30774	eqtl-a-ENSG00000139187	0.282656	TRUE	reported	igd
KLRG1	ENSG00000139187	176.327	rs142469283	T	G	3.0486e-40	-0.500864	0.0377177	9066939	12	29039	eqtl-a-ENSG00000139187	0.0252293	TRUE	reported	igd
KLRG1	ENSG00000139187	203.019	rs76714649	G	T	4.54779e-46	0.648515	0.045513	9133500	12	26072	eqtl-a-ENSG00000139187	0.0171526	TRUE	reported	igd
KLRG1	ENSG00000139187	76.283	rs149983338	T	C	2.44512e-18	0.404951	0.0463617	9343084	12	14874	eqtl-a-ENSG00000139187	0.0166698	TRUE	reported	igd
KLRG1	ENSG00000139187	38.1902	rs74851488	G	A	6.41018e-10	0.28773	0.0465574	9358602	12	21151	eqtl-a-ENSG00000139187	0.0165728	TRUE	reported	igd
KLRG1	ENSG00000139187	40.6674	rs1728785	C	A	1.80352e-10	-0.0915507	0.0143557	68591230	16	30396	eqtl-a-ENSG00000139187	0.780371	TRUE	reported	igd
RPL13A	ENSG00000142541	78.1772	rs111299973	T	C	9.3519e-19	-0.444302	0.0502468	50062124	19	14590	eqtl-a-ENSG00000142541	0.0141535	TRUE	reported	igd
RPL13A	ENSG00000142541	833.312	rs76687611	A	G	2.99226e-183	0.773063	0.026779	49990465	19	26025	eqtl-a-ENSG00000142541	0.049049	TRUE	reported	igd
RPL13A	ENSG00000142541	501.725	rs11669553	A	G	3.89942e-111	-0.505535	0.0225682	49995536	19	20130	eqtl-a-ENSG00000142541	0.0724044	TRUE	reported	igd
LYAR	ENSG00000145220	1580.39	rs11723339	T	C	1e-200	-0.463774	0.0116656	4271886	4	25613	eqtl-a-ENSG00000145220	0.626147	TRUE	reported	igd
LYAR	ENSG00000145220	38.0027	rs3116063	G	A	7.04823e-10	-0.0921299	0.0149443	4240627	4	24703	eqtl-a-ENSG00000145220	0.196994	TRUE	reported	igd
LYAR	ENSG00000145220	59.9623	rs10937867	G	A	9.64939e-15	0.102128	0.0131883	4357296	4	25942	eqtl-a-ENSG00000145220	0.717254	TRUE	reported	igd
LYAR	ENSG00000145220	38.9886	rs713875	G	C	4.25432e-10	0.0743318	0.0119039	30592487	22	25896	eqtl-a-ENSG00000145220	0.526599	TRUE	reported	igd
CD8A	ENSG00000153563	31.0654	rs1878905	C	T	2.49528e-08	-0.066286	0.0118924	86111688	2	31568	eqtl-a-ENSG00000153563	0.509172	TRUE	reported	igd
CD8A	ENSG00000153563	469.062	rs1515950	T	C	5.02343e-104	-0.291385	0.0134536	87020817	2	31684	eqtl-a-ENSG00000153563	0.253861	TRUE	reported	igd
CD8A	ENSG00000153563	32.1287	rs2074488	T	G	1.44139e-08	0.0955313	0.0168533	31240431	6	30428	eqtl-a-ENSG00000153563	0.145644	TRUE	reported	igd
CD8A	ENSG00000153563	42.591	rs2244020	G	A	6.74528e-11	0.0798798	0.0122395	31347451	6	30094	eqtl-a-ENSG00000153563	0.380631	TRUE	reported	igd
CD8A	ENSG00000153563	40.0597	rs597808	G	A	2.46122e-10	0.0753217	0.0119001	111973358	12	28089	eqtl-a-ENSG00000153563	0.52377	TRUE	reported	igd
CD8A	ENSG00000153563	93.144	rs2617170	C	T	4.84842e-22	0.121579	0.012597	10560957	12	31300	eqtl-a-ENSG00000153563	0.668027	TRUE	reported	igd
GBP5	ENSG00000154451	798.945	rs2209307	A	G	8.6896e-176	-0.328789	0.0116313	89723344	1	14256	eqtl-a-ENSG00000154451	0.546801	TRUE	reported	igd
GBP5	ENSG00000154451	253.555	rs3184504	C	T	4.26383e-57	-0.188548	0.0118399	111884608	12	11496	eqtl-a-ENSG00000154451	0.542056	TRUE	reported	igd
DUSP2	ENSG00000158050	96.6894	rs115786506	A	G	8.06863e-23	-0.391403	0.039803	96809015	2	22986	eqtl-a-ENSG00000158050	0.0227235	TRUE	reported	igd
GBP2	ENSG00000162645	47.9856	rs2182322	G	A	4.28647e-12	0.233605	0.0337219	89499034	1	29316	eqtl-a-ENSG00000162645	0.967926	TRUE	reported	igd
GBP2	ENSG00000162645	40.688	rs76830965	A	C	1.7848e-10	0.120281	0.018856	159637678	3	30348	eqtl-a-ENSG00000162645	0.111855	TRUE	reported	igd
GBP2	ENSG00000162645	52.0661	rs9264638	A	G	5.35427e-13	0.0916847	0.0127059	31238318	6	30872	eqtl-a-ENSG00000162645	0.677162	TRUE	reported	igd
GBP2	ENSG00000162645	57.7865	rs149007767	T	C	2.92012e-14	0.126555	0.0166476	50370254	7	30077	eqtl-a-ENSG00000162645	0.149708	TRUE	reported	igd
GBP2	ENSG00000162645	223.354	rs653178	T	C	1.6638e-50	-0.177081	0.0118484	112007756	12	28418	eqtl-a-ENSG00000162645	0.539991	TRUE	reported	igd
GBP2	ENSG00000162645	51.347	rs4788084	T	C	7.72147e-13	-0.0862661	0.0120384	28539848	16	31300	eqtl-a-ENSG00000162645	0.419635	TRUE	reported	igd
SAMD3	ENSG00000164483	1599.79	rs12208842	C	T	1e-200	0.509847	0.0127466	130502367	6	30036	eqtl-a-ENSG00000164483	0.267249	TRUE	reported	igd
SAMD3	ENSG00000164483	545.224	rs72992478	C	T	1.35207e-120	0.730788	0.031296	130724004	6	29103	eqtl-a-ENSG00000164483	0.0361268	TRUE	reported	igd
SAMD3	ENSG00000164483	758.342	rs9483094	A	C	5.95662e-167	0.481645	0.0174894	130551635	6	22115	eqtl-a-ENSG00000164483	0.125705	TRUE	reported	igd
SAMD3	ENSG00000164483	130.092	rs148499459	C	T	3.89404e-30	-0.461429	0.0404542	130680610	6	28589	eqtl-a-ENSG00000164483	0.0219283	TRUE	reported	igd
SAMD3	ENSG00000164483	76.8909	rs140461299	T	C	1.79929e-18	-0.422308	0.0481586	130776654	6	24317	eqtl-a-ENSG00000164483	0.0154289	TRUE	reported	igd
RPL27A	ENSG00000166441	40.4078	rs142590650	T	C	2.05731e-10	0.293546	0.0461754	8835436	11	13153	eqtl-a-ENSG00000166441	0.0168502	TRUE	reported	igd
RPL27A	ENSG00000166441	304.541	rs7945657	G	T	3.32353e-68	-0.268374	0.0153779	8709241	11	21004	eqtl-a-ENSG00000166441	0.178488	TRUE	reported	igd
RPL27A	ENSG00000166441	37.4564	rs117833085	T	C	9.33405e-10	0.263385	0.0430332	9107703	11	17867	eqtl-a-ENSG00000166441	0.0194564	TRUE	reported	igd
SLFN5	ENSG00000166750	2796.81	rs7215469	A	G	1e-200	0.641344	0.0121268	33510235	17	31676	eqtl-a-ENSG00000166750	0.27873	TRUE	reported	igd
SLFN5	ENSG00000166750	256.055	rs76240782	T	C	1.23737e-57	0.322261	0.0201385	33079494	17	30405	eqtl-a-ENSG00000166750	0.094769	TRUE	reported	igd
SLFN5	ENSG00000166750	48.3302	rs8076768	T	C	3.60164e-12	0.0920626	0.0132422	33769862	17	31684	eqtl-a-ENSG00000166750	0.27936	TRUE	reported	igd
CD8B	ENSG00000172116	43.217	rs2367377	G	T	4.8854e-11	-0.104532	0.0159004	87009712	2	31561	eqtl-a-ENSG00000172116	0.167862	TRUE	reported	igd
CD8B	ENSG00000172116	37.8647	rs9271366	A	G	7.56484e-10	0.101275	0.0164576	32586854	6	23351	eqtl-a-ENSG00000172116	0.845781	TRUE	reported	igd
GZMM	ENSG00000197540	80.3429	rs34499874	C	T	3.1369e-19	0.208372	0.0232456	521479	19	17472	eqtl-a-ENSG00000197540	0.0700976	TRUE	reported	igd
GZMM	ENSG00000197540	267.563	rs16990714	T	C	3.78966e-60	-0.475118	0.0290445	543497	19	17800	eqtl-a-ENSG00000197540	0.0430648	TRUE	reported	igd
GZMM	ENSG00000197540	34.2403	rs190563444	A	G	4.81615e-09	0.192894	0.0329531	645393	19	2821	eqtl-a-ENSG00000197540	0.033676	TRUE	reported	igd
TRBC1	ENSG00000211751	88.6283	rs3130941	G	C	4.68598e-21	-0.154268	0.0163834	31197514	6	5070	eqtl-a-ENSG00000211751	0.844749	TRUE	reported	igd
TRBC1	ENSG00000211751	38.3202	rs3131619	T	A	5.94812e-10	-0.11885	0.0191953	31434331	6	4805	eqtl-a-ENSG00000211751	0.107417	TRUE	reported	igd
TRBC1	ENSG00000211751	64.0956	rs1799886	C	T	1.16788e-15	-0.0965983	0.012063	142498523	7	4339	eqtl-a-ENSG00000211751	0.412424	TRUE	reported	igd
TRBC1	ENSG00000211751	121.303	rs6464510	G	A	3.20701e-28	-0.13162	0.0119482	142341323	7	5164	eqtl-a-ENSG00000211751	0.563102	TRUE	reported	igd
RPS29	ENSG00000213741	72.4711	rs12590089	A	T	1.692e-17	-0.102136	0.0119972	49988874	14	26490	eqtl-a-ENSG00000213741	0.571744	TRUE	reported	igd
RPS29	ENSG00000213741	563.597	rs192623780	C	G	1.34896e-124	0.312768	0.013174	50066542	14	21488	eqtl-a-ENSG00000213741	0.731804	TRUE	reported	igd
KLRK1	ENSG00000213809	412.074	rs2255336	C	T	1.27526e-91	0.302127	0.0148828	10532326	12	25262	eqtl-a-ENSG00000213809	0.807588	TRUE	reported	igd
TRAV1-2	ENSG00000256553	60.4774	rs13325613	T	G	7.41481e-15	-0.165188	0.0212404	46298373	3	22495	eqtl-a-ENSG00000256553	0.0854911	TRUE	reported	igd
TRAV1-2	ENSG00000256553	40.1047	rs3130559	T	C	2.40442e-10	0.0902419	0.0142492	31097301	6	21414	eqtl-a-ENSG00000256553	0.224264	TRUE	reported	igd
TRAV1-2	ENSG00000256553	61.3487	rs2256752	C	G	4.76321e-15	-0.0979788	0.0125086	31312059	6	20973	eqtl-a-ENSG00000256553	0.34321	TRUE	reported	igd

## Sheet: Table S3
snp	ref_rsid	trait	ref_hg19_coordinates	ref_hg38_coordinates	ref_a1	ref_a2	rsid	hg19_coordinates	hg38_coordinates	a1	a2	proxy	r2	dprime	efo	study	pmid	ancestry	year	beta	se	p	direction	n	n_cases	n_controls	n_studies	unit	dataset	catalog
rs149007767	rs149007767	Granulocyte percentage of myeloid white cells	chr7:50370254	chr7:50330658	C	T	rs149007767	chr7:50370254	chr7:50330658	C	T	0	1	1	EFO_0004586	Astle W	27863252	European	2016	-0.08867	0.005107	1.535e-67	-	173480	0	173480	2	IVNT	Astle-W_Blood-Cell-Traits_EUR_2016	GWAS
rs149007767	rs149007767	Monocyte count	chr7:50370254	chr7:50330658	C	T	rs149007767	chr7:50370254	chr7:50330658	C	T	0	1	1	EFO_0005091	Astle W	27863252	European	2016	-0.07949	0.005102	1e-54	-	-	-	-	-	unit decrease	NHGRI-EBI_GWAS_Catalog	GWAS
rs149007767	rs149007767	Monocyte percentage of white cells	chr7:50370254	chr7:50330658	C	T	rs149007767	chr7:50370254	chr7:50330658	C	T	0	1	1	EFO_0007989	Astle W	27863252	European	2016	-0.09516	0.005092	6e-78	-	-	-	-	-	unit decrease	NHGRI-EBI_GWAS_Catalog	GWAS
rs2256752	rs2256752	Mean platelet volume	chr6:31312059	chr6:31344282	C	G	rs2256752	chr6:31312059	chr6:31344282	C	G	0	1	1	EFO_0004586	Astle W	27863252	European	2016	0.02737	0.003786	4.879e-13	+	173480	0	173480	2	IVNT	Astle-W_Blood-Cell-Traits_EUR_2016	GWAS
rs2256752	rs2256752	Asthma	chr6:31312059	chr6:31344282	C	G	rs2256752	chr6:31312059	chr6:31344282	C	G	0	1	1	EFO_0000270	Neale B	UKBB	European	2017	0.004638	0.0008171	1.379e-08	+	336782	38791	297991	1	risk diff	Neale-B_UKBB_EUR_2017	GWAS
rs2256752	rs2256752	Doctor diagnosed sarcoidosis	chr6:31312059	chr6:31344282	C	G	rs2256752	chr6:31312059	chr6:31344282	C	G	0	1	1	-	Neale B	UKBB	European	2017	0.002191	0.0003322	4.224e-11	+	83529	349	83180	1	risk diff	Neale-B_UKBB_EUR_2017	GWAS
rs2256752	rs2256752	Forced expiratory volume in 1-second, predicted percentage	chr6:31312059	chr6:31344282	C	G	rs2256752	chr6:31312059	chr6:31344282	C	G	0	1	1	EFO_0004314	Neale B	UKBB	European	2017	-0.02475	0.004457	2.792e-08	-	110423	0	110423	1	IVNT	Neale-B_UKBB_EUR_2017	GWAS
rs2256752	rs2256752	Intestinal malabsorption	chr6:31312059	chr6:31344282	C	G	rs2256752	chr6:31312059	chr6:31344282	C	G	0	1	1	EFO_0009554	Neale B	UKBB	European	2017	0.001605	0.0001099	3.001e-48	+	337199	624	336575	1	risk diff	Neale-B_UKBB_EUR_2017	GWAS
rs2256752	rs2256752	Self-reported ankylosing spondylitis	chr6:31312059	chr6:31344282	C	G	rs2256752	chr6:31312059	chr6:31344282	C	G	0	1	1	EFO_0003898	Neale B	UKBB	European	2017	-0.00114	0.0001369	8.257e-17	-	337159	968	336191	1	risk diff	Neale-B_UKBB_EUR_2017	GWAS
rs2256752	rs2256752	Self-reported asthma	chr6:31312059	chr6:31344282	C	G	rs2256752	chr6:31312059	chr6:31344282	C	G	0	1	1	EFO_0000270	Neale B	UKBB	European	2017	0.004607	0.0008186	1.818e-08	+	337159	39049	298110	1	risk diff	Neale-B_UKBB_EUR_2017	GWAS
rs2256752	rs2256752	Self-reported malabsorption or coeliac disease	chr6:31312059	chr6:31344282	C	G	rs2256752	chr6:31312059	chr6:31344282	C	G	0	1	1	EFO_0001060	Neale B	UKBB	European	2017	0.004703	0.0001674	1.519e-173	+	337159	1452	335707	1	risk diff	Neale-B_UKBB_EUR_2017	GWAS
rs2256752	rs2256752	Self-reported psoriasis	chr6:31312059	chr6:31344282	C	G	rs2256752	chr6:31312059	chr6:31344282	C	G	0	1	1	EFO_0000676	Neale B	UKBB	European	2017	0.006418	0.0002724	1.167e-122	+	337159	3871	333288	1	risk diff	Neale-B_UKBB_EUR_2017	GWAS
rs2256752	rs2256752	Self-reported psoriatic arthropathy	chr6:31312059	chr6:31344282	C	G	rs2256752	chr6:31312059	chr6:31344282	C	G	0	1	1	EFO_0003778	Neale B	UKBB	European	2017	0.0008618	0.0001122	1.624e-14	+	337159	650	336509	1	risk diff	Neale-B_UKBB_EUR_2017	GWAS
rs2256752	rs2256752	Started insulin within one year diagnosis of diabetes	chr6:31312059	chr6:31344282	C	G	rs2256752	chr6:31312059	chr6:31344282	C	G	0	1	1	EFO_0000400	Neale B	UKBB	European	2017	0.02252	0.003891	7.278e-09	+	15397	1872	13525	1	risk diff	Neale-B_UKBB_EUR_2017	GWAS
rs2256752	rs2256752	Treatment with calcipotriol	chr6:31312059	chr6:31344282	C	G	rs2256752	chr6:31312059	chr6:31344282	C	G	0	1	1	EFO_0007056	Neale B	UKBB	European	2017	0.0003499	6.168e-05	1.403e-08	+	337159	196	336963	1	risk diff	Neale-B_UKBB_EUR_2017	GWAS
rs2256752	rs2256752	Treatment with dovobet ointment	chr6:31312059	chr6:31344282	C	G	rs2256752	chr6:31312059	chr6:31344282	C	G	0	1	1	EFO_0007056	Neale B	UKBB	European	2017	0.0007076	8.675e-05	3.464e-16	+	337159	388	336771	1	risk diff	Neale-B_UKBB_EUR_2017	GWAS
rs2256752	rs2256752	Treatment with dovonex 50micrograms or g cream	chr6:31312059	chr6:31344282	C	G	rs2256752	chr6:31312059	chr6:31344282	C	G	0	1	1	EFO_0007056	Neale B	UKBB	European	2017	0.0004186	6.184e-05	1.297e-11	+	337159	197	336962	1	risk diff	Neale-B_UKBB_EUR_2017	GWAS
rs2256752	rs2256752	Treatment with insulin product	chr6:31312059	chr6:31344282	C	G	rs2256752	chr6:31312059	chr6:31344282	C	G	0	1	1	EFO_0007056	Neale B	UKBB	European	2017	0.001572	0.0002526	4.827e-10	+	337159	3319	333840	1	risk diff	Neale-B_UKBB_EUR_2017	GWAS
rs2256752	rs2256752	IgA deficiency	chr6:31312059	chr6:31344282	C	G	chr6:31315648	chr6:31315648	chr6:31347871	G	A	1	0.916	0.99052	EFO_1001929	Bronson P	27723758	European	2016	0.7586	0.049	4.746e-54	+	6487	1635	4852	7	log OR	Bronson-P_IgAD_EUR_2016	GWAS
rs3130559	rs3130559	Rheumatoid arthritis	chr6:31097301	chr6:31129524	C	T	rs3130559	chr6:31097301	chr6:31129524	C	T	0	1	1	EFO_0000685	Stahl E	20453842	European	2010	NA	NA	1.362e-09	NA	25708	-	-	-	-	GRASP	GWAS
rs3130559	rs3130559	Surfactant protein D levels in patients with chronic obstructive pulmonary disease	chr6:31097301	chr6:31129524	C	T	rs3130559	chr6:31097301	chr6:31129524	C	T	0	1	1	EFO_0000341	Kim DK	23144326	European	2012	NA	NA	8.34e-09	NA	1951	-	-	-	-	GRASP	GWAS
rs3130559	rs3130559	Chronic obstructive pulmonary disease related biomarkers	chr6:31097301	chr6:31129524	C	T	rs3130559	chr6:31097301	chr6:31129524	C	T	0	1	1	EFO_0000341;EFO_0005080	Kim DK	23144326	European	2012	NA	NA	8e-09	NA	-	-	-	-	-	NHGRI-EBI_GWAS_Catalog	GWAS
rs3130559	rs3130559	Rheumatoid arthritis	chr6:31097301	chr6:31129524	C	T	rs3130559	chr6:31097301	chr6:31129524	C	T	0	1	1	EFO_0000685	Stahl E	20453842	European	2010	-0.174	0.03005	1.362e-09	-	25701	5538	20163	6	log OR	Stahl-E_RA_EUR_2010	GWAS
rs3130559	rs3130559	Rheumatoid arthritis	chr6:31097301	chr6:31129524	C	T	chr6:31101426	chr6:31101426	chr6:31133649	G	A	1	0.87563	0.99362	EFO_0000685	Okada Y	24390342	Mixed	2014	-0.1484	0.01546	4.7e-22	-	80799	19234	61565	22	log OR	Okada-Y_RA_Mixed_2014	GWAS
rs4788084	rs4788084	Body mass index in physically active indivdiuals	chr16:28539848	chr16:28528527	T	C	rs4788084	chr16:28539848	chr16:28528527	T	C	0	1	1	EFO_0004340	GIANT	28448500	Mixed	2017	0.0276	0.0041	1.04e-11	+	148292	0	148292	60	IVNT	GIANT_BMI-Active_Mixed_2017	GWAS
rs4788084	rs4788084	Body mass index in females	chr16:28539848	chr16:28528527	T	C	rs4788084	chr16:28539848	chr16:28528527	T	C	0	1	1	EFO_0004340	GIANT	25673413	Mixed	2015	0.0239	0.004	1.398e-09	+	171922	0	171922	107	IVNT	GIANT_BMI-F_Mixed_2015	GWAS
rs4788084	rs4788084	Body mass index in males greater than 50 years of age	chr16:28539848	chr16:28528527	T	C	rs4788084	chr16:28539848	chr16:28528527	T	C	0	1	1	EFO_0004340	GIANT	26426971	European	2015	0.03	0.005	2.3e-09	+	91204	0	91204	114	IVNT	GIANT_BMI-M-GT-50_EUR_2015	GWAS
rs4788084	rs4788084	Body mass index in males	chr16:28539848	chr16:28528527	T	C	rs4788084	chr16:28539848	chr16:28528527	T	C	0	1	1	EFO_0004340	GIANT	25673413	Mixed	2015	0.0286	0.0041	2.321e-12	+	152848	0	152848	106	IVNT	GIANT_BMI-M_Mixed_2015	GWAS
rs4788084	rs4788084	Body mass index in male non-smokers	chr16:28539848	chr16:28528527	T	C	rs4788084	chr16:28539848	chr16:28528527	T	C	0	1	1	EFO_0004340	GIANT	28443625	Mixed	2017	0.0351	0.0054	1.072e-10	+	76667	0	76667	72	IVNT	GIANT_BMI-Non-smokers-M_Mixed_2017	GWAS
rs4788084	rs4788084	Body mass index in non-smokers	chr16:28539848	chr16:28528527	T	C	rs4788084	chr16:28539848	chr16:28528527	T	C	0	1	1	EFO_0004340	GIANT	28443625	Mixed	2017	0.0286	0.0039	2.301e-13	+	166655	0	166655	79	IVNT	GIANT_BMI-Non-smokers_Mixed_2017	GWAS
rs4788084	rs4788084	Body mass index adjsuted for physical activity in males	chr16:28539848	chr16:28528527	T	C	rs4788084	chr16:28539848	chr16:28528527	T	C	0	1	1	EFO_0004340	GIANT	28448500	Mixed	2017	0.0306	0.0053	8.08e-09	+	81836	0	81836	52	IVNT	GIANT_BMI-adjusted-PA-M_Mixed_2017	GWAS
rs4788084	rs4788084	Body mass index adjusted for physical activity	chr16:28539848	chr16:28528527	T	C	rs4788084	chr16:28539848	chr16:28528527	T	C	0	1	1	EFO_0004340	GIANT	28448500	Mixed	2017	0.027	0.0036	6.54e-14	+	195646	0	195646	60	IVNT	GIANT_BMI-adjusted-PA_Mixed_2017	GWAS
rs4788084	rs4788084	Body mass index adjusted for smoking in males	chr16:28539848	chr16:28528527	T	C	rs4788084	chr16:28539848	chr16:28528527	T	C	0	1	1	EFO_0004340	GIANT	28443625	Mixed	2017	0.0289	0.0047	7.955e-10	+	102238	0	102238	72	IVNT	GIANT_BMI-adjusted-Smoking-M_Mixed_2017	GWAS
rs4788084	rs4788084	Body mass index adjusted for smoking	chr16:28539848	chr16:28528527	T	C	rs4788084	chr16:28539848	chr16:28528527	T	C	0	1	1	EFO_0004340	GIANT	28443625	Mixed	2017	0.0276	0.0034	3.402e-16	+	215049	0	215049	79	IVNT	GIANT_BMI-adjusted-Smoking_Mixed_2017	GWAS
rs4788084	rs4788084	Body mass index	chr16:28539848	chr16:28528527	T	C	rs4788084	chr16:28539848	chr16:28528527	T	C	0	1	1	EFO_0004340	GIANT	25673413	Mixed	2015	0.0259	0.0029	6.676e-19	+	339128	0	339128	125	IVNT	GIANT_BMI_Mixed_2015	GWAS
rs4788084	rs4788084	Body mass index	chr16:28539848	chr16:28528527	T	C	rs4788084	chr16:28539848	chr16:28528527	T	C	0	1	1	EFO_0004340	GIANT	29273807	Mixed	2018	0.024	0.0022	2.4e-28	+	526508	0	526508	123	IVNT	GIANT_BMI_Mixed_2018	GWAS
rs4788084	rs4788084	Hip circumference in females	chr16:28539848	chr16:28528527	T	C	rs4788084	chr16:28539848	chr16:28528527	T	C	0	1	1	EFO_0005093	GIANT	25673412	Mixed	2015	0.032	0.0045	2.3e-12	+	125094	0	125094	101	IVNT	GIANT_Hip-F_Mixed_2015	GWAS
rs4788084	rs4788084	Hip circumference in males	chr16:28539848	chr16:28528527	T	C	rs4788084	chr16:28539848	chr16:28528527	T	C	0	1	1	EFO_0005093	GIANT	25673412	Mixed	2015	0.029	0.0049	1.3e-09	+	100367	0	100367	101	IVNT	GIANT_Hip-M_Mixed_2015	GWAS
rs4788084	rs4788084	Hip circumference	chr16:28539848	chr16:28528527	T	C	rs4788084	chr16:28539848	chr16:28528527	T	C	0	1	1	EFO_0005093	GIANT	25673412	European	2015	0.031	0.0035	5.6e-19	+	213012	0	213012	101	IVNT	GIANT_Hip_EUR_2015	GWAS
rs4788084	rs4788084	Waist circumference in females	chr16:28539848	chr16:28528527	T	C	rs4788084	chr16:28539848	chr16:28528527	T	C	0	1	1	EFO_0004342	GIANT	25673412	Mixed	2015	0.026	0.0043	1.2e-09	+	134574	0	134574	101	IVNT	GIANT_WC-F_Mixed_2015	GWAS
rs4788084	rs4788084	Waist circumference in males	chr16:28539848	chr16:28528527	T	C	rs4788084	chr16:28539848	chr16:28528527	T	C	0	1	1	EFO_0004342	GIANT	25673412	Mixed	2015	0.034	0.0046	3.1e-13	+	109980	0	109980	101	IVNT	GIANT_WC-M_Mixed_2015	GWAS
rs4788084	rs4788084	Waist circumference	chr16:28539848	chr16:28528527	T	C	rs4788084	chr16:28539848	chr16:28528527	T	C	0	1	1	EFO_0004342	GIANT	23754948	European	2013	0.03373	0.005156	6.108e-11	+	85618	0	85618	46	IVNT	GIANT_WC_EUR_2013	GWAS
rs4788084	rs4788084	Waist circumference	chr16:28539848	chr16:28528527	T	C	rs4788084	chr16:28539848	chr16:28528527	T	C	0	1	1	EFO_0004342	GIANT	25673412	Mixed	2015	0.029	0.0033	3e-19	+	244404	0	244404	101	IVNT	GIANT_WC_Mixed_2015	GWAS
rs4788084	rs4788084	Crohns disease	chr16:28539848	chr16:28528527	T	C	rs4788084	chr16:28539848	chr16:28528527	T	C	0	1	1	EFO_0000384	IBDGC	23128233	European	2012	NA	NA	6.1e-10	NA	14342	6299	8043	7	log OR	IBDGC_Chrons-Disease_EUR_2012	GWAS
rs4788084	rs4788084	Crohns disease	chr16:28539848	chr16:28528527	T	C	rs4788084	chr16:28539848	chr16:28528527	T	C	0	1	1	EFO_0000384	IBDGC	26192919	European	2015	0.1424	0.0233	9.298e-10	+	20883	5956	14927	7	log OR	IBDGC_Chrons-Disease_EUR_2015	GWAS
rs4788084	rs4788084	Inflammatory bowel disease	chr16:28539848	chr16:28528527	T	C	rs4788084	chr16:28539848	chr16:28528527	T	C	0	1	1	EFO_0003767	IBDGC	26192919	European	2015	0.1074	0.0171	3.447e-10	+	34652	12882	21770	15	log OR	IBDGC_IBD_EUR_2015	GWAS
rs4788084	rs4788084	Fluid intelligence score	chr16:28539848	chr16:28528527	T	C	rs4788084	chr16:28539848	chr16:28528527	T	C	0	1	1	-	Neale B	UKBB	European	2017	-0.05558	0.009103	1.026e-09	-	108818	0	108818	1	-	Neale-B_UKBB_EUR_2017	GWAS
rs4788084	rs4788084	Qualifications: college or university degree	chr16:28539848	chr16:28528527	T	C	rs4788084	chr16:28539848	chr16:28528527	T	C	0	1	1	EFO_0004784	Neale B	UKBB	European	2017	-0.007919	0.001154	6.693e-12	-	334070	106305	227765	1	risk diff	Neale-B_UKBB_EUR_2017	GWAS
rs4788084	rs4788084	Alcohol intake frequency	chr16:28539848	chr16:28528527	T	C	rs62034319	chr16:28532188	chr16:28520867	G	T	1	1	1	EFO_0004329	Neale B	UKBB	European	2017	0.03344	0.003601	1.618e-20	+	336965	0	336965	1	-	Neale-B_UKBB_EUR_2017	GWAS
rs4788084	rs4788084	Arm fat mass left	chr16:28539848	chr16:28528527	T	C	rs62034319	chr16:28532188	chr16:28520867	G	T	1	1	1	-	Neale B	UKBB	European	2017	0.03013	0.002413	9.086e-36	+	331164	0	331164	1	IVNT	Neale-B_UKBB_EUR_2017	GWAS
rs4788084	rs4788084	Arm fat mass right	chr16:28539848	chr16:28528527	T	C	rs62034319	chr16:28532188	chr16:28520867	G	T	1	1	1	-	Neale B	UKBB	European	2017	0.0303	0.002412	3.503e-36	+	331226	0	331226	1	IVNT	Neale-B_UKBB_EUR_2017	GWAS
rs4788084	rs4788084	Body mass index	chr16:28539848	chr16:28528527	T	C	rs62034319	chr16:28532188	chr16:28520867	G	T	1	1	1	EFO_0004340	Neale B	UKBB	European	2017	0.0261	0.002435	8.422e-27	+	336107	0	336107	1	IVNT	Neale-B_UKBB_EUR_2017	GWAS
rs4788084	rs4788084	Comparative body size at age 10	chr16:28539848	chr16:28528527	T	C	rs62034319	chr16:28532188	chr16:28520867	G	T	1	1	1	-	Neale B	UKBB	European	2017	0.01159	0.001685	6.011e-12	+	331693	0	331693	1	-	Neale-B_UKBB_EUR_2017	GWAS
rs4788084	rs4788084	Hip circumference	chr16:28539848	chr16:28528527	T	C	rs62034319	chr16:28532188	chr16:28520867	G	T	1	1	1	EFO_0005093	Neale B	UKBB	European	2017	0.03135	0.002437	7.382e-38	+	336601	0	336601	1	IVNT	Neale-B_UKBB_EUR_2017	GWAS
rs4788084	rs4788084	Leg fat mass left	chr16:28539848	chr16:28528527	T	C	rs62034319	chr16:28532188	chr16:28520867	G	T	1	1	1	-	Neale B	UKBB	European	2017	0.02135	0.001946	5.213e-28	+	331275	0	331275	1	IVNT	Neale-B_UKBB_EUR_2017	GWAS
rs4788084	rs4788084	Leg fat mass right	chr16:28539848	chr16:28528527	T	C	rs62034319	chr16:28532188	chr16:28520867	G	T	1	1	1	-	Neale B	UKBB	European	2017	0.02117	0.001968	5.609e-27	+	331293	0	331293	1	IVNT	Neale-B_UKBB_EUR_2017	GWAS
rs4788084	rs4788084	Leg fat percentage left	chr16:28539848	chr16:28528527	T	C	rs62034319	chr16:28532188	chr16:28520867	G	T	1	1	1	-	Neale B	UKBB	European	2017	0.01319	0.00154	1.062e-17	+	331278	0	331278	1	IVNT	Neale-B_UKBB_EUR_2017	GWAS
rs4788084	rs4788084	Leg fat percentage right	chr16:28539848	chr16:28528527	T	C	rs62034319	chr16:28532188	chr16:28520867	G	T	1	1	1	-	Neale B	UKBB	European	2017	0.0129	0.001559	1.333e-16	+	331296	0	331296	1	IVNT	Neale-B_UKBB_EUR_2017	GWAS
rs4788084	rs4788084	Suffer from nerves	chr16:28539848	chr16:28528527	T	C	rs62034319	chr16:28532188	chr16:28520867	G	T	1	1	1	-	Neale B	UKBB	European	2017	0.005636	0.00103	4.481e-08	+	325248	69352	255896	1	risk diff	Neale-B_UKBB_EUR_2017	GWAS
rs4788084	rs4788084	Qualifications: none	chr16:28539848	chr16:28528527	T	C	rs28698667	chr16:28533071	chr16:28521750	T	C	1	1	1	EFO_0004784	Neale B	UKBB	European	2017	0.005152	0.0009356	3.659e-08	+	334070	57567	276503	1	risk diff	Neale-B_UKBB_EUR_2017	GWAS
rs4788084	rs4788084	Types of physical activity in last 4 weeks: light diy	chr16:28539848	chr16:28528527	T	C	rs28698667	chr16:28533071	chr16:28521750	T	C	1	1	1	EFO_0008002	Neale B	UKBB	European	2017	-0.009216	0.001232	7.311e-14	-	335599	175376	160223	1	risk diff	Neale-B_UKBB_EUR_2017	GWAS
rs4788084	rs4788084	Mean corpuscular volume	chr16:28539848	chr16:28528527	T	C	rs4788085	chr16:28535003	chr16:28523682	G	A	1	1	1	EFO_0004586	Astle W	27863252	European	2016	0.02236	0.003579	4.141e-10	+	173480	0	173480	2	IVNT	Astle-W_Blood-Cell-Traits_EUR_2016	GWAS
rs4788084	rs4788084	Arm fat percentage left	chr16:28539848	chr16:28528527	T	C	rs4788085	chr16:28535003	chr16:28523682	G	A	1	1	1	-	Neale B	UKBB	European	2017	0.02355	0.001863	1.259e-36	+	331198	0	331198	1	IVNT	Neale-B_UKBB_EUR_2017	GWAS
rs4788084	rs4788084	Arm fat percentage right	chr16:28539848	chr16:28528527	T	C	rs4788085	chr16:28535003	chr16:28523682	G	A	1	1	1	-	Neale B	UKBB	European	2017	0.02374	0.001872	7.539e-37	+	331249	0	331249	1	IVNT	Neale-B_UKBB_EUR_2017	GWAS
rs4788084	rs4788084	Body fat percentage	chr16:28539848	chr16:28528527	T	C	rs4788085	chr16:28535003	chr16:28523682	G	A	1	1	1	EFO_0007800	Neale B	UKBB	European	2017	0.02207	0.001887	1.375e-31	+	331117	0	331117	1	IVNT	Neale-B_UKBB_EUR_2017	GWAS
rs4788084	rs4788084	Trunk fat mass	chr16:28539848	chr16:28528527	T	C	rs4788085	chr16:28535003	chr16:28523682	G	A	1	1	1	EFO_0005409	Neale B	UKBB	European	2017	0.0321	0.002478	2.312e-38	+	331093	0	331093	1	IVNT	Neale-B_UKBB_EUR_2017	GWAS
rs4788084	rs4788084	Trunk fat percentage	chr16:28539848	chr16:28528527	T	C	rs4788085	chr16:28535003	chr16:28523682	G	A	1	1	1	-	Neale B	UKBB	European	2017	0.02783	0.002262	8.867e-35	+	331113	0	331113	1	IVNT	Neale-B_UKBB_EUR_2017	GWAS
rs4788084	rs4788084	Waist circumference	chr16:28539848	chr16:28528527	T	C	rs4788085	chr16:28535003	chr16:28523682	G	A	1	1	1	EFO_0004342	Neale B	UKBB	European	2017	0.02527	0.00218	4.588e-31	+	336639	0	336639	1	IVNT	Neale-B_UKBB_EUR_2017	GWAS
rs4788084	rs4788084	Weight	chr16:28539848	chr16:28528527	T	C	rs4788085	chr16:28535003	chr16:28523682	G	A	1	1	1	EFO_0004338	Neale B	UKBB	European	2017	0.02637	0.00215	1.439e-34	+	336227	0	336227	1	IVNT	Neale-B_UKBB_EUR_2017	GWAS
rs4788084	rs4788084	Whole body fat mass	chr16:28539848	chr16:28528527	T	C	rs4788085	chr16:28535003	chr16:28523682	G	A	1	1	1	-	Neale B	UKBB	European	2017	0.03005	0.002402	6.355e-36	+	330762	0	330762	1	IVNT	Neale-B_UKBB_EUR_2017	GWAS
rs653178	rs653178	Eosinophil count	chr12:112007756	chr12:111569952	T	C	rs653178	chr12:112007756	chr12:111569952	T	C	0	1	1	EFO_0004586	Astle W	27863252	European	2016	-0.1019	0.003556	1.19e-180	-	173480	0	173480	2	IVNT	Astle-W_Blood-Cell-Traits_EUR_2016	GWAS
rs653178	rs653178	Neutrophil percentage of granulocytes	chr12:112007756	chr12:111569952	T	C	rs653178	chr12:112007756	chr12:111569952	T	C	0	1	1	EFO_0004586	Astle W	27863252	European	2016	0.07881	0.003569	4.87e-108	+	173480	0	173480	2	IVNT	Astle-W_Blood-Cell-Traits_EUR_2016	GWAS
rs653178	rs653178	Neutrophil percentage of white cells	chr12:112007756	chr12:111569952	T	C	rs653178	chr12:112007756	chr12:111569952	T	C	0	1	1	EFO_0004586	Astle W	27863252	European	2016	0.0503	0.003559	2.368e-45	+	173480	0	173480	2	IVNT	Astle-W_Blood-Cell-Traits_EUR_2016	GWAS
rs653178	rs653178	Diastolic blood pressure	chr12:112007756	chr12:111569952	T	C	rs653178	chr12:112007756	chr12:111569952	T	C	0	1	1	EFO_0006336	BPExome	27618447	Mixed	2016	NA	NA	2.53e-20	NA	192763	0	192763	51	INVT	BPExome_DBP_Mixed_2016	GWAS
rs653178	rs653178	Hypertension	chr12:112007756	chr12:111569952	T	C	rs653178	chr12:112007756	chr12:111569952	T	C	0	1	1	EFO_0000537	BPExome	27618447	Mixed	2016	NA	NA	3.802e-10	NA	183273	92652	90621	51	log OR	BPExome_Hypertension_Mixed_2016	GWAS
rs653178	rs653178	Systolic blood pressure	chr12:112007756	chr12:111569952	T	C	rs653178	chr12:112007756	chr12:111569952	T	C	0	1	1	EFO_0006335	BPExome	27618447	Mixed	2016	NA	NA	3.688e-08	NA	192763	0	192763	51	INVT	BPExome_SBP_Mixed_2016	GWAS
rs653178	rs653178	Coronary artery disease	chr12:112007756	chr12:111569952	T	C	rs653178	chr12:112007756	chr12:111569952	T	C	0	1	1	EFO_0000378;EFO_0001645	CARDIoGRAMplusC4D	26343387	Mixed	2015	-0.06443	0.01037	5.15e-10	-	184305	60801	123504	48	log OR	CARDIoGRAMplusC4D_CHD_Mixed_2015	GWAS
rs653178	rs653178	Myocardial infarction	chr12:112007756	chr12:111569952	T	C	rs653178	chr12:112007756	chr12:111569952	T	C	0	1	1	EFO_0000612	CARDIoGRAMplusC4D	26343387	Mixed	2015	-0.07706	0.01158	2.839e-11	-	167181	43677	123504	48	log OR	CARDIoGRAMplusC4D_MI_Mixed_2015	GWAS
rs653178	rs653178	log eGFR cystatin C	chr12:112007756	chr12:111569952	T	C	rs653178	chr12:112007756	chr12:111569952	T	C	0	1	1	EFO_0005208	CKDGen	20383146	European	2010	NA	NA	3.8e-08	+	20957	0	20957	8	ml/min/1.73m2	CKDGen_eGFRcys_EUR_2010	GWAS
rs653178	rs653178	log eGFR cystatin C	chr12:112007756	chr12:111569952	T	C	rs653178	chr12:112007756	chr12:111569952	T	C	0	1	1	EFO_0005208	CKDGen	26831199	European	2016	0.012	0.0019	1.7e-10	+	33144	0	33144	16	ml/min/1.73m2	CKDGen_eGFRcys_EUR_2016	GWAS
rs653178	rs653178	High density lipoprotein	chr12:112007756	chr12:111569952	T	C	rs653178	chr12:112007756	chr12:111569952	T	C	0	1	1	EFO_0004612	GLGC	24097068	European	2013	0.0263	0.0035	1.064e-12	+	179274	0	179274	60	IVNT	GLGC_HDL_EUR_2013	GWAS
rs653178	rs653178	Celiac disease	chr12:112007756	chr12:111569952	T	C	rs653178	chr12:112007756	chr12:111569952	T	C	0	1	1	EFO_0001060	Zhernakova A	21383967	European	2011	NA	NA	1.1e-18	NA	38053	-	-	-	-	GRASP	GWAS
rs653178	rs653178	Cystatin C in serum	chr12:112007756	chr12:111569952	T	C	rs653178	chr12:112007756	chr12:111569952	T	C	0	1	1	NCIT_C88224;CMO_0002779	CKDGen	20383146	European	2010	NA	NA	1e-08	NA	67093	-	-	-	-	GRASP	GWAS
rs653178	rs653178	Diastolic blood pressure	chr12:112007756	chr12:111569952	T	C	rs653178	chr12:112007756	chr12:111569952	T	C	0	1	1	EFO_0006336	Newton Cheh C	19430483	Mixed	2009	NA	NA	3e-18	NA	34433	-	-	-	-	GRASP	GWAS
rs653178	rs653178	Diastolic blood pressure	chr12:112007756	chr12:111569952	T	C	rs653178	chr12:112007756	chr12:111569952	T	C	0	1	1	EFO_0006336	GUGC	23263486	European	2012	NA	NA	1.6e-14	NA	69374	-	-	-	-	GRASP	GWAS
rs653178	rs653178	Hematocrit Hct	chr12:112007756	chr12:111569952	T	C	rs653178	chr12:112007756	chr12:111569952	T	C	0	1	1	EFO_0004348	Ganesh SK	19862010	European	2009	NA	NA	2.23e-09	NA	24167	-	-	-	-	GRASP	GWAS
rs653178	rs653178	Hemoglobin Hb	chr12:112007756	chr12:111569952	T	C	rs653178	chr12:112007756	chr12:111569952	T	C	0	1	1	HP_0011902	Ganesh SK	19862010	European	2009	NA	NA	2.7e-08	NA	24167	-	-	-	-	GRASP	GWAS
rs653178	rs653178	Mean arterial pressure	chr12:112007756	chr12:111569952	T	C	rs653178	chr12:112007756	chr12:111569952	T	C	0	1	1	EFO_0006340	Wain LV	21909110	European	2011	NA	NA	6.91e-20	NA	74064	-	-	-	-	GRASP	GWAS
rs653178	rs653178	Platelet count PLT	chr12:112007756	chr12:111569952	T	C	rs653178	chr12:112007756	chr12:111569952	T	C	0	1	1	EFO_0004309	Soranzo N	19820697	European	2009	NA	NA	1.2e-08	NA	4627	-	-	-	-	GRASP	GWAS
rs653178	rs653178	Rheumatoid arthritis and celiac disease	chr12:112007756	chr12:111569952	T	C	rs653178	chr12:112007756	chr12:111569952	T	C	0	1	1	EFO_0001060;EFO_0000685	Zhernakova A	21383967	European	2011	NA	NA	3e-19	NA	38053	-	-	-	-	GRASP	GWAS
rs653178	rs653178	SH2B3 expression	chr12:112007756	chr12:111569952	T	C	rs653178	chr12:112007756	chr12:111569952	T	C	0	1	1	-	Dubois PC	20190752	European	2010	NA	NA	9.24e-12	NA	15283	-	-	-	-	GRASP	GWAS
rs653178	rs653178	Serum cystatin c estimated glomerular filtration rate eGFR	chr12:112007756	chr12:111569952	T	C	rs653178	chr12:112007756	chr12:111569952	T	C	0	1	1	NCIT_C110935;NCIT_C98736	CKDGen	20383146	European	2010	NA	NA	3.5e-11	NA	67093	-	-	-	-	GRASP	GWAS
rs653178	rs653178	Serum cystatin c estimated glomerular filtration rate eGFR	chr12:112007756	chr12:111569952	T	C	rs653178	chr12:112007756	chr12:111569952	T	C	0	1	1	NCIT_C110935;NCIT_C98736	Pattaro C	22479191	European	2012	NA	NA	1.05e-08	NA	74354	-	-	-	-	GRASP	GWAS
rs653178	rs653178	Serum urate	chr12:112007756	chr12:111569952	T	C	rs653178	chr12:112007756	chr12:111569952	T	C	0	1	1	NCIT_C64814	GUGC	23263486	European	2012	NA	NA	7.18e-12	NA	69374	-	-	-	-	GRASP	GWAS
rs653178	rs653178	Systolic blood pressure	chr12:112007756	chr12:111569952	T	C	rs653178	chr12:112007756	chr12:111569952	T	C	0	1	1	EFO_0006335	GUGC	23263486	European	2012	NA	NA	9.3e-10	NA	69374	-	-	-	-	GRASP	GWAS
rs653178	rs653178	Blood pressure	chr12:112007756	chr12:111569952	T	C	rs653178	chr12:112007756	chr12:111569952	T	C	0	1	1	EFO_0005763	Wain LV	21909110	European	2011	0.429	0.047	7e-20	+	-	-	-	-	mmHg decrease	NHGRI-EBI_GWAS_Catalog	GWAS
rs653178	rs653178	Celiac disease or Rheumatoid arthritis	chr12:112007756	chr12:111569952	T	C	rs653178	chr12:112007756	chr12:111569952	T	C	0	1	1	EFO_0000540	Zhernakova A	21383967	European	2011	NA	NA	3e-19	NA	-	-	-	-	-	NHGRI-EBI_GWAS_Catalog	GWAS
rs653178	rs653178	Chronic kidney disease	chr12:112007756	chr12:111569952	T	C	rs653178	chr12:112007756	chr12:111569952	T	C	0	1	1	EFO_0004617;EFO_0003884	CKDGen	20383146	European	2010	0.01	0.001514	4e-11	+	-	-	-	-	ml/min/1.73m2 increase	NHGRI-EBI_GWAS_Catalog	GWAS
rs653178	rs653178	Diastolic blood pressure	chr12:112007756	chr12:111569952	T	C	rs653178	chr12:112007756	chr12:111569952	T	C	0	1	1	EFO_0006336	Newton Cheh C	19430483	Mixed	2009	0.46	0.0528	3e-18	+	-	-	-	-	mmHg decrease	NHGRI-EBI_GWAS_Catalog	GWAS
rs653178	rs653178	Eosinophil counts	chr12:112007756	chr12:111569952	T	C	rs653178	chr12:112007756	chr12:111569952	T	C	0	1	1	EFO_0004842	Astle W	27863252	European	2016	0.1019	0.003555	1e-180	+	-	-	-	-	unit decrease	NHGRI-EBI_GWAS_Catalog	GWAS
rs653178	rs653178	Eosinophil percentage of granulocytes	chr12:112007756	chr12:111569952	T	C	rs653178	chr12:112007756	chr12:111569952	T	C	0	1	1	EFO_0007996	Astle W	27863252	European	2016	0.08525	0.003569	4e-126	+	-	-	-	-	unit decrease	NHGRI-EBI_GWAS_Catalog	GWAS
rs653178	rs653178	Eosinophil percentage of white cells	chr12:112007756	chr12:111569952	T	C	rs653178	chr12:112007756	chr12:111569952	T	C	0	1	1	EFO_0007991	Astle W	27863252	European	2016	0.08284	0.003553	3e-120	+	-	-	-	-	unit decrease	NHGRI-EBI_GWAS_Catalog	GWAS
rs653178	rs653178	Inflammatory bowel disease	chr12:112007756	chr12:111569952	T	C	rs653178	chr12:112007756	chr12:111569952	T	C	0	1	1	EFO_0003767	de Lange KM	28067908	Mixed	2017	NA	NA	2e-09	NA	-	-	-	-	log OR	NHGRI-EBI_GWAS_Catalog	GWAS
rs653178	rs653178	Sum eosinophil basophil counts	chr12:112007756	chr12:111569952	T	C	rs653178	chr12:112007756	chr12:111569952	T	C	0	1	1	EFO_0005090;EFO_0004842	Astle W	27863252	European	2016	0.09799	0.003559	7e-167	+	-	-	-	-	unit decrease	NHGRI-EBI_GWAS_Catalog	GWAS
rs653178	rs653178	Thyroid peroxidase antibody positivity	chr12:112007756	chr12:111569952	T	C	rs653178	chr12:112007756	chr12:111569952	T	C	0	1	1	EFO_0005666	Medici M	24586183	European	2014	-0.131	0.02145	1e-09	-	-	-	-	-	log OR	NHGRI-EBI_GWAS_Catalog	GWAS
rs653178	rs653178	Urate levels	chr12:112007756	chr12:111569952	T	C	rs653178	chr12:112007756	chr12:111569952	T	C	0	1	1	EFO_0004531	GUGC	23263486	European	2012	0.035	0.005104	7e-12	+	-	-	-	-	mg/dl decrease	NHGRI-EBI_GWAS_Catalog	GWAS
rs653178	rs653178	Hayfever, allergic rhinitis or eczema	chr12:112007756	chr12:111569952	T	C	rs653178	chr12:112007756	chr12:111569952	T	C	0	1	1	EFO_0003956;EFO_0005854;EFO_0000274	Neale B	UKBB	European	2017	0.008208	0.001027	1.341e-15	+	336782	77891	258891	1	risk diff	Neale-B_UKBB_EUR_2017	GWAS
rs653178	rs653178	Coronary artery disease	chr12:112007756	chr12:111569952	T	C	rs653178	chr12:112007756	chr12:111569952	T	C	0	1	1	EFO_0000378;EFO_0001645	Nelson CP	28714975	Mixed	2017	-0.05815	0.00883	4.63e-11	-	148715	10801	137914	1	log OR	Nelson-CP_CAD_Mixed_2017	GWAS
rs653178	rs653178	Autoimmune diseases	chr12:112007756	chr12:111569952	T	C	rs653178	chr12:112007756	chr12:111569952	T	C	0	1	1	EFO_0000540	Zhernakova A	21383967	European	2011	NA	NA	3e-19	NA	-	-	-	-	-	dbGaP	GWAS
rs653178	rs653178	Blood pressure	chr12:112007756	chr12:111569952	T	C	rs653178	chr12:112007756	chr12:111569952	T	C	0	1	1	EFO_0004325	Newton Cheh C	19430483	Mixed	2009	NA	NA	3e-18	NA	-	-	-	-	-	dbGaP	GWAS
rs653178	rs653178	Blood pressure	chr12:112007756	chr12:111569952	T	C	rs653178	chr12:112007756	chr12:111569952	T	C	0	1	1	EFO_0004325	Wain LV	21909110	European	2011	NA	NA	7e-20	NA	-	-	-	-	-	dbGaP	GWAS
rs653178	rs653178	Cystatin c	chr12:112007756	chr12:111569952	T	C	rs653178	chr12:112007756	chr12:111569952	T	C	0	1	1	NCIT_C88359;NCIT_C92290	CKDGen	20383146	European	2010	NA	NA	4e-11	NA	-	-	-	-	-	dbGaP	GWAS
rs653178	rs653178	Hematocrit	chr12:112007756	chr12:111569952	T	C	rs3184504	chr12:111884608	chr12:111446804	C	T	1	0.94486	0.97593	EFO_0004586	Astle W	27863252	European	2016	-0.06312	0.003521	7.641e-72	-	173480	0	173480	2	IVNT	Astle-W_Blood-Cell-Traits_EUR_2016	GWAS
rs653178	rs653178	Hemoglobin concentration	chr12:112007756	chr12:111569952	T	C	rs3184504	chr12:111884608	chr12:111446804	C	T	1	0.94486	0.97593	EFO_0004586	Astle W	27863252	European	2016	-0.0647	0.003537	9.681e-75	-	173480	0	173480	2	IVNT	Astle-W_Blood-Cell-Traits_EUR_2016	GWAS
rs653178	rs653178	High light scatter percentage of red cells	chr12:112007756	chr12:111569952	T	C	rs3184504	chr12:111884608	chr12:111446804	C	T	1	0.94486	0.97593	EFO_0004586	Astle W	27863252	European	2016	-0.05834	0.003575	7.117e-60	-	173480	0	173480	2	IVNT	Astle-W_Blood-Cell-Traits_EUR_2016	GWAS
rs653178	rs653178	High light scatter reticulocyte count	chr12:112007756	chr12:111569952	T	C	rs3184504	chr12:111884608	chr12:111446804	C	T	1	0.94486	0.97593	EFO_0004586	Astle W	27863252	European	2016	-0.06561	0.003575	3.164e-75	-	173480	0	173480	2	IVNT	Astle-W_Blood-Cell-Traits_EUR_2016	GWAS
rs653178	rs653178	Immature fraction of reticulocytes	chr12:112007756	chr12:111569952	T	C	rs3184504	chr12:111884608	chr12:111446804	C	T	1	0.94486	0.97593	EFO_0004586	Astle W	27863252	European	2016	-0.03117	0.003541	1.35e-18	-	173480	0	173480	2	IVNT	Astle-W_Blood-Cell-Traits_EUR_2016	GWAS
rs653178	rs653178	Lymphocyte count	chr12:112007756	chr12:111569952	T	C	rs3184504	chr12:111884608	chr12:111446804	C	T	1	0.94486	0.97593	EFO_0004586	Astle W	27863252	European	2016	-0.08836	0.003589	6.93e-134	-	173480	0	173480	2	IVNT	Astle-W_Blood-Cell-Traits_EUR_2016	GWAS
rs653178	rs653178	Plateletcrit	chr12:112007756	chr12:111569952	T	C	rs3184504	chr12:111884608	chr12:111446804	C	T	1	0.94486	0.97593	EFO_0004586	Astle W	27863252	European	2016	-0.1143	0.003644	4.76e-216	-	173480	0	173480	2	IVNT	Astle-W_Blood-Cell-Traits_EUR_2016	GWAS
rs653178	rs653178	Red blood cell count	chr12:112007756	chr12:111569952	T	C	rs3184504	chr12:111884608	chr12:111446804	C	T	1	0.94486	0.97593	EFO_0004586	Astle W	27863252	European	2016	-0.04902	0.003547	1.921e-43	-	173480	0	173480	2	IVNT	Astle-W_Blood-Cell-Traits_EUR_2016	GWAS
rs653178	rs653178	Reticulocyte count	chr12:112007756	chr12:111569952	T	C	rs3184504	chr12:111884608	chr12:111446804	C	T	1	0.94486	0.97593	EFO_0004586	Astle W	27863252	European	2016	-0.07241	0.003581	6.59e-91	-	173480	0	173480	2	IVNT	Astle-W_Blood-Cell-Traits_EUR_2016	GWAS
rs653178	rs653178	Reticulocyte fraction of red cells	chr12:112007756	chr12:111569952	T	C	rs3184504	chr12:111884608	chr12:111446804	C	T	1	0.94486	0.97593	EFO_0004586	Astle W	27863252	European	2016	-0.06273	0.003579	9.103e-69	-	173480	0	173480	2	IVNT	Astle-W_Blood-Cell-Traits_EUR_2016	GWAS
rs653178	rs653178	Maternal effects on offspring birthweight	chr12:112007756	chr12:111569952	T	C	rs3184504	chr12:111884608	chr12:111446804	C	T	1	0.94486	0.97593	EFO_0004344	EGGC	29309628	European	2018	0.0325	0.0053	6.9e-10	+	68249	0	68249	25	Z-score	EGGC_MBW_EUR_2018	GWAS
rs653178	rs653178	Low density lipoprotein	chr12:112007756	chr12:111569952	T	C	rs3184504	chr12:111884608	chr12:111446804	C	T	1	0.94486	0.97593	EFO_0004611	GLGC	24097068	European	2013	0.0268	0.0038	4.203e-12	+	164996	0	164996	60	IVNT	GLGC_LDL_EUR_2013	GWAS
rs653178	rs653178	Low density lipoprotein	chr12:112007756	chr12:111569952	T	C	rs3184504	chr12:111884608	chr12:111446804	C	T	1	0.94486	0.97593	EFO_0004611	GLGC	20686565	Mixed	2010	0.0306	0.0053	1.73e-09	+	95454	0	95454	46	Z-score	GLGC_LDL_Mixed_2010	GWAS
rs653178	rs653178	Blood eosinophil count	chr12:112007756	chr12:111569952	T	C	rs3184504	chr12:111884608	chr12:111446804	C	T	1	0.94486	0.97593	EFO_0004842	Gudbjartsson DF	19198610	Mixed	2009	NA	NA	6.5e-19	NA	9392	-	-	-	-	GRASP	GWAS
rs653178	rs653178	Celiac disease	chr12:112007756	chr12:111569952	T	C	rs3184504	chr12:111884608	chr12:111446804	C	T	1	0.94486	0.97593	EFO_0001060	Trynka	22057235	Mixed	2011	NA	NA	5.4e-21	NA	24269	-	-	-	-	GRASP	GWAS
rs653178	rs653178	Coronary artery disease	chr12:112007756	chr12:111569952	T	C	rs3184504	chr12:111884608	chr12:111446804	C	T	1	0.94486	0.97593	EFO_0000378	Soranzo N	19820697	European	2009	NA	NA	4.23e-11	NA	4627	-	-	-	-	GRASP	GWAS
rs653178	rs653178	Coronary artery disease	chr12:112007756	chr12:111569952	T	C	rs3184504	chr12:111884608	chr12:111446804	C	T	1	0.94486	0.97593	EFO_0000378	CARDIoGRAMplusC4D	23202125	Mixed	2013	NA	NA	1.74e-11	NA	194427	-	-	-	-	GRASP	GWAS
rs653178	rs653178	Coronary artery disease age 50	chr12:112007756	chr12:111569952	T	C	rs3184504	chr12:111884608	chr12:111446804	C	T	1	0.94486	0.97593	EFO_0000378	CARDIoGRAMplusC4D	23202125	Mixed	2013	NA	NA	1.58e-10	NA	194427	-	-	-	-	GRASP	GWAS
rs653178	rs653178	Diastolic blood pressure	chr12:112007756	chr12:111569952	T	C	rs3184504	chr12:111884608	chr12:111446804	C	T	1	0.94486	0.97593	EFO_0006336	Levy D	19430479	European	2009	NA	NA	2.58e-14	NA	29136	-	-	-	-	GRASP	GWAS
rs653178	rs653178	Diastolic blood pressure	chr12:112007756	chr12:111569952	T	C	rs3184504	chr12:111884608	chr12:111446804	C	T	1	0.94486	0.97593	EFO_0006336	Wain LV	21909110	European	2011	NA	NA	7.22e-23	NA	74064	-	-	-	-	GRASP	GWAS
rs653178	rs653178	Diastolic blood pressure	chr12:112007756	chr12:111569952	T	C	rs3184504	chr12:111884608	chr12:111446804	C	T	1	0.94486	0.97593	EFO_0006336	ICBP	21909115	European	2011	NA	NA	3.6e-25	NA	69395	-	-	-	-	GRASP	GWAS
rs653178	rs653178	Diastolic blood pressure	chr12:112007756	chr12:111569952	T	C	rs3184504	chr12:111884608	chr12:111446804	C	T	1	0.94486	0.97593	EFO_0006336	CARDIoGRAMplusC4D	23202125	Mixed	2013	NA	NA	2.33e-14	NA	194427	-	-	-	-	GRASP	GWAS
rs653178	rs653178	Eosinophil count	chr12:112007756	chr12:111569952	T	C	rs3184504	chr12:111884608	chr12:111446804	C	T	1	0.94486	0.97593	EFO_0004842	Gudbjartsson DF	19198610	Mixed	2009	NA	NA	2.1e-16	NA	9392	-	-	-	-	GRASP	GWAS
rs653178	rs653178	Gene expression of CUX2 in prefrontal cortex	chr12:112007756	chr12:111569952	T	C	rs3184504	chr12:111884608	chr12:111446804	C	T	1	0.94486	0.97593	GO_1901148	ICBP	21909115	European	2011	NA	NA	5e-41	NA	69395	-	-	-	-	GRASP	GWAS
rs653178	rs653178	Gene expression of CUX2 in visual cortex	chr12:112007756	chr12:111569952	T	C	rs3184504	chr12:111884608	chr12:111446804	C	T	1	0.94486	0.97593	GO_1901148	ICBP	21909115	European	2011	NA	NA	6e-29	NA	69395	-	-	-	-	GRASP	GWAS
rs653178	rs653178	Generalized vitiligo	chr12:112007756	chr12:111569952	T	C	rs3184504	chr12:111884608	chr12:111446804	C	T	1	0.94486	0.97593	NCIT_C26915	Jin Y	22561518	European	2012	NA	NA	2.46e-17	NA	3228	-	-	-	-	GRASP	GWAS
rs653178	rs653178	Hematocrit Hct	chr12:112007756	chr12:111569952	T	C	rs3184504	chr12:111884608	chr12:111446804	C	T	1	0.94486	0.97593	EFO_0004348	van der Harst P	23222517	Mixed	2012	NA	NA	7.87e-16	NA	71861	-	-	-	-	GRASP	GWAS
rs653178	rs653178	Hemoglobin Hb	chr12:112007756	chr12:111569952	T	C	rs3184504	chr12:111884608	chr12:111446804	C	T	1	0.94486	0.97593	HP_0011902	Gieger C	22139419	European	2011	NA	NA	2.42e-19	NA	18600	-	-	-	-	GRASP	GWAS
rs653178	rs653178	Hemoglobin Hb	chr12:112007756	chr12:111569952	T	C	rs3184504	chr12:111884608	chr12:111446804	C	T	1	0.94486	0.97593	HP_0011902	van der Harst P	23222517	Mixed	2012	NA	NA	4.3e-19	NA	71861	-	-	-	-	GRASP	GWAS
rs653178	rs653178	Hypothyroidism	chr12:112007756	chr12:111569952	T	C	rs3184504	chr12:111884608	chr12:111446804	C	T	1	0.94486	0.97593	EFO_0004705	Eriksson N	22493691	European	2012	NA	NA	2.6e-12	NA	39282	-	-	-	-	GRASP	GWAS
rs653178	rs653178	LDL cholesterol	chr12:112007756	chr12:111569952	T	C	rs3184504	chr12:111884608	chr12:111446804	C	T	1	0.94486	0.97593	EFO_0004195	GLGC	20686565	Mixed	2010	NA	NA	1.73e-09	NA	100184	-	-	-	-	GRASP	GWAS
rs653178	rs653178	LDL cholesterol	chr12:112007756	chr12:111569952	T	C	rs3184504	chr12:111884608	chr12:111446804	C	T	1	0.94486	0.97593	EFO_0004195	Asselbergs	23063622	European	2012	NA	NA	1.3e-11	NA	66240	-	-	-	-	GRASP	GWAS

## Sheet: Table S4
SNP	effect_allele.exposure	other_allele.exposure	effect_allele.outcome	other_allele.outcome	beta.exposure	beta.outcome	eaf.exposure	eaf.outcome	remove	palindromic	ambiguous	id.outcome	chr	pos	se.outcome	samplesize.outcome	pval.outcome	outcome	originalname.outcome	outcome.deprecated	mr_keep.outcome	data_source.outcome	se.exposure	pos.exposure	chr.exposure	samplesize.exposure	pval.exposure	id.exposure	mr_keep.exposure	pval_origin.exposure	data_source.exposure	F_statistics	ENSEMBL	exposure	action	SNP_index	mr_keep
rs10423726	A	C	A	C	0.0716818	0.014758	0.595533	0.5787	FALSE	FALSE	FALSE	ebi-a-GCST011081	19	16444697	0.023844	1887658	0.536	COVID-19 (hospitalized vs population) RELEASE 5 || id:ebi-a-GCST011081	COVID-19 (hospitalized vs population) RELEASE 5	COVID-19 (hospitalized vs population) RELEASE 5 || ||	TRUE	igd	0.0121119	16444697	19	14710	3.25087e-09	eqtl-a-ENSG00000010810	TRUE	reported	igd	35.0215	ENSG00000010810	FYN	2	1	TRUE
rs1067141	C	T	C	T	-0.103944	-0.012451	0.21663	0.1952	FALSE	FALSE	FALSE	ebi-a-GCST011081	6	112055276	0.022141	1887658	0.5739	COVID-19 (hospitalized vs population) RELEASE 5 || id:ebi-a-GCST011081	COVID-19 (hospitalized vs population) RELEASE 5	COVID-19 (hospitalized vs population) RELEASE 5 || ||	TRUE	igd	0.0144213	112055276	6	31184	5.68591e-13	eqtl-a-ENSG00000010810	TRUE	reported	igd	51.9472	ENSG00000010810	FYN	2	1	TRUE
rs1474466	G	A	G	A	-0.144223	0.0098266	0.47667	0.4676	FALSE	FALSE	FALSE	ebi-a-GCST011081	6	112098264	0.018357	1887658	0.5924	COVID-19 (hospitalized vs population) RELEASE 5 || id:ebi-a-GCST011081	COVID-19 (hospitalized vs population) RELEASE 5	COVID-19 (hospitalized vs population) RELEASE 5 || ||	TRUE	igd	0.0118545	112098264	6	31565	4.70435e-34	eqtl-a-ENSG00000010810	TRUE	reported	igd	148.005	ENSG00000010810	FYN	2	1	TRUE
rs1054037	T	C	T	C	-0.08483	-0.010335	0.49286	0.5021	FALSE	FALSE	FALSE	ebi-a-GCST011081	4	103552709	0.018269	1887658	0.5716	COVID-19 (hospitalized vs population) RELEASE 5 || id:ebi-a-GCST011081	COVID-19 (hospitalized vs population) RELEASE 5	COVID-19 (hospitalized vs population) RELEASE 5 || ||	TRUE	igd	0.0118833	103552709	4	31470	9.41456e-13	eqtl-a-ENSG00000111796	TRUE	reported	igd	50.9562	ENSG00000111796	KLRB1	2	1	TRUE
rs117646836	G	A	G	A	0.177474	0.063268	0.0426581	0.04472	FALSE	FALSE	FALSE	ebi-a-GCST011081	12	9862203	0.047	1887658	0.1783	COVID-19 (hospitalized vs population) RELEASE 5 || id:ebi-a-GCST011081	COVID-19 (hospitalized vs population) RELEASE 5	COVID-19 (hospitalized vs population) RELEASE 5 || ||	TRUE	igd	0.0294138	9862203	12	25959	1.6035e-09	eqtl-a-ENSG00000111796	TRUE	reported	igd	36.4027	ENSG00000111796	KLRB1	2	1	TRUE
rs13113518	C	T	C	T	-0.0794044	0.033805	0.364803	0.3718	FALSE	FALSE	FALSE	ebi-a-GCST011081	4	56399648	0.01907	1887658	0.0762799	COVID-19 (hospitalized vs population) RELEASE 5 || id:ebi-a-GCST011081	COVID-19 (hospitalized vs population) RELEASE 5	COVID-19 (hospitalized vs population) RELEASE 5 || ||	TRUE	igd	0.012346	56399648	4	31355	1.2627e-10	eqtl-a-ENSG00000111796	TRUE	reported	igd	41.3627	ENSG00000111796	KLRB1	2	1	TRUE
rs13325613	T	G	T	G	-0.197004	0.23279	0.0854911	0.09221	FALSE	FALSE	FALSE	ebi-a-GCST011081	3	46298373	0.033152	1887658	2.18978e-12	COVID-19 (hospitalized vs population) RELEASE 5 || id:ebi-a-GCST011081	COVID-19 (hospitalized vs population) RELEASE 5	COVID-19 (hospitalized vs population) RELEASE 5 || ||	TRUE	igd	0.0212211	46298373	3	31355	1.63832e-20	eqtl-a-ENSG00000111796	TRUE	reported	igd	86.1761	ENSG00000111796	KLRB1	2	1	TRUE
rs1870071	C	T	C	T	0.119678	0.011043	0.298557	0.3242	FALSE	FALSE	FALSE	ebi-a-GCST011081	19	16505106	0.020318	1887658	0.5868	COVID-19 (hospitalized vs population) RELEASE 5 || id:ebi-a-GCST011081	COVID-19 (hospitalized vs population) RELEASE 5	COVID-19 (hospitalized vs population) RELEASE 5 || ||	TRUE	igd	0.0129667	16505106	19	31470	2.71644e-20	eqtl-a-ENSG00000111796	TRUE	reported	igd	85.1809	ENSG00000111796	KLRB1	2	1	TRUE
rs2856718	T	C	T	C	0.0686413	-0.033052	0.346881	0.2943	FALSE	FALSE	FALSE	ebi-a-GCST011081	6	32670255	0.018978	1887658	0.0815793	COVID-19 (hospitalized vs population) RELEASE 5 || id:ebi-a-GCST011081	COVID-19 (hospitalized vs population) RELEASE 5	COVID-19 (hospitalized vs population) RELEASE 5 || ||	TRUE	igd	0.0124909	32670255	6	29613	3.90274e-08	eqtl-a-ENSG00000111796	TRUE	reported	igd	30.1963	ENSG00000111796	KLRB1	2	1	TRUE
rs34363	C	G	C	G	-0.111907	-0.042578	0.0930764	0.08943	FALSE	TRUE	FALSE	ebi-a-GCST011081	12	9390857	0.032312	1887658	0.1876	COVID-19 (hospitalized vs population) RELEASE 5 || id:ebi-a-GCST011081	COVID-19 (hospitalized vs population) RELEASE 5	COVID-19 (hospitalized vs population) RELEASE 5 || ||	TRUE	igd	0.0204635	9390857	12	31350	4.53597e-08	eqtl-a-ENSG00000111796	TRUE	reported	igd	29.9038	ENSG00000111796	KLRB1	2	1	TRUE
rs9420589	T	G	T	G	0.0810515	-0.015043	0.428682	0.4419	FALSE	FALSE	FALSE	ebi-a-GCST011081	10	94450233	0.019101	1887658	0.4309	COVID-19 (hospitalized vs population) RELEASE 5 || id:ebi-a-GCST011081	COVID-19 (hospitalized vs population) RELEASE 5	COVID-19 (hospitalized vs population) RELEASE 5 || ||	TRUE	igd	0.0120071	94450233	10	31270	1.47639e-11	eqtl-a-ENSG00000111796	TRUE	reported	igd	45.5636	ENSG00000111796	KLRB1	2	1	TRUE
rs10937867	G	A	G	A	0.102128	0.0013147	0.717254	0.6987	FALSE	FALSE	FALSE	ebi-a-GCST011081	4	4357296	0.020247	1887658	0.9482	COVID-19 (hospitalized vs population) RELEASE 5 || id:ebi-a-GCST011081	COVID-19 (hospitalized vs population) RELEASE 5	COVID-19 (hospitalized vs population) RELEASE 5 || ||	TRUE	igd	0.0131883	4357296	4	25942	9.64939e-15	eqtl-a-ENSG00000145220	TRUE	reported	igd	59.9623	ENSG00000145220	LYAR	2	1	TRUE
rs11723339	T	C	T	C	-0.463774	-0.0087637	0.626147	0.6284	FALSE	FALSE	FALSE	ebi-a-GCST011081	4	4271886	0.022717	1887658	0.6997	COVID-19 (hospitalized vs population) RELEASE 5 || id:ebi-a-GCST011081	COVID-19 (hospitalized vs population) RELEASE 5	COVID-19 (hospitalized vs population) RELEASE 5 || ||	TRUE	igd	0.0116656	4271886	4	25613	1e-200	eqtl-a-ENSG00000145220	TRUE	reported	igd	1580.39	ENSG00000145220	LYAR	2	1	TRUE
rs3116063	G	A	G	A	-0.0921299	-0.022619	0.196994	0.1682	FALSE	FALSE	FALSE	ebi-a-GCST011081	4	4240627	0.027832	1887658	0.4164	COVID-19 (hospitalized vs population) RELEASE 5 || id:ebi-a-GCST011081	COVID-19 (hospitalized vs population) RELEASE 5	COVID-19 (hospitalized vs population) RELEASE 5 || ||	TRUE	igd	0.0149443	4240627	4	24703	7.04823e-10	eqtl-a-ENSG00000145220	TRUE	reported	igd	38.0027	ENSG00000145220	LYAR	2	1	TRUE
rs713875	G	C	G	C	0.0743318	0.0040438	0.526599	0.5265	FALSE	TRUE	TRUE	ebi-a-GCST011081	22	30592487	0.018521	1887658	0.8272	COVID-19 (hospitalized vs population) RELEASE 5 || id:ebi-a-GCST011081	COVID-19 (hospitalized vs population) RELEASE 5	COVID-19 (hospitalized vs population) RELEASE 5 || ||	TRUE	igd	0.0119039	30592487	22	25896	4.25432e-10	eqtl-a-ENSG00000145220	TRUE	reported	igd	38.9886	ENSG00000145220	LYAR	2	1	FALSE
rs10982456	C	T	C	T	-0.0735841	0.031725	0.468273	0.4603	FALSE	FALSE	FALSE	ebi-a-GCST011081	9	117690758	0.021506	1887658	0.1402	COVID-19 (hospitalized vs population) RELEASE 5 || id:ebi-a-GCST011081	COVID-19 (hospitalized vs population) RELEASE 5	COVID-19 (hospitalized vs population) RELEASE 5 || ||	TRUE	igd	0.0119114	117690758	9	31569	6.50834e-10	eqtl-a-ENSG00000113088	TRUE	reported	igd	38.1606	ENSG00000113088	GZMK	2	1	TRUE
rs13325613	T	G	T	G	-0.188545	0.23279	0.0854911	0.09221	FALSE	FALSE	FALSE	ebi-a-GCST011081	3	46298373	0.033152	1887658	2.18978e-12	COVID-19 (hospitalized vs population) RELEASE 5 || id:ebi-a-GCST011081	COVID-19 (hospitalized vs population) RELEASE 5	COVID-19 (hospitalized vs population) RELEASE 5 || ||	TRUE	igd	0.0212266	46298373	3	31569	6.53131e-19	eqtl-a-ENSG00000113088	TRUE	reported	igd	78.8936	ENSG00000113088	GZMK	2	1	TRUE
rs3774959	A	G	A	G	-0.0789554	0.0068869	0.352643	0.3687	FALSE	FALSE	FALSE	ebi-a-GCST011081	4	103511114	0.018892	1887658	0.715501	COVID-19 (hospitalized vs population) RELEASE 5 || id:ebi-a-GCST011081	COVID-19 (hospitalized vs population) RELEASE 5	COVID-19 (hospitalized vs population) RELEASE 5 || ||	TRUE	igd	0.012439	103511114	4	31569	2.18701e-10	eqtl-a-ENSG00000113088	TRUE	reported	igd	40.287	ENSG00000113088	GZMK	2	1	TRUE
rs4502545	A	G	A	G	0.166899	0.0011579	0.179583	0.1651	FALSE	FALSE	FALSE	ebi-a-GCST011081	3	28303030	0.027111	1887658	0.9659	COVID-19 (hospitalized vs population) RELEASE 5 || id:ebi-a-GCST011081	COVID-19 (hospitalized vs population) RELEASE 5	COVID-19 (hospitalized vs population) RELEASE 5 || ||	TRUE	igd	0.015442	28303030	3	31569	3.155e-27	eqtl-a-ENSG00000113088	TRUE	reported	igd	116.808	ENSG00000113088	GZMK	2	1	TRUE
rs6457374	T	C	T	C	0.157219	-0.0019724	0.754006	0.7266	FALSE	FALSE	FALSE	ebi-a-GCST011081	6	31272261	0.021674	1887658	0.9275	COVID-19 (hospitalized vs population) RELEASE 5 || id:ebi-a-GCST011081	COVID-19 (hospitalized vs population) RELEASE 5	COVID-19 (hospitalized vs population) RELEASE 5 || ||	TRUE	igd	0.0137561	31272261	6	30603	2.98882e-30	eqtl-a-ENSG00000113088	TRUE	reported	igd	130.614	ENSG00000113088	GZMK	2	1	TRUE
rs6590334	C	T	C	T	0.0707351	-0.013228	0.552541	0.5595	FALSE	FALSE	FALSE	ebi-a-GCST011081	11	128403208	0.018052	1887658	0.4637	COVID-19 (hospitalized vs population) RELEASE 5 || id:ebi-a-GCST011081	COVID-19 (hospitalized vs population) RELEASE 5	COVID-19 (hospitalized vs population) RELEASE 5 || ||	TRUE	igd	0.011955	128403208	11	31683	3.28269e-09	eqtl-a-ENSG00000113088	TRUE	reported	igd	35.0061	ENSG00000113088	GZMK	2	1	TRUE
rs6715284	G	C	G	C	-0.103581	0.01365	0.117026	0.09148	FALSE	TRUE	FALSE	ebi-a-GCST011081	2	202154397	0.029244	1887658	0.6407	COVID-19 (hospitalized vs population) RELEASE 5 || id:ebi-a-GCST011081	COVID-19 (hospitalized vs population) RELEASE 5	COVID-19 (hospitalized vs population) RELEASE 5 || ||	TRUE	igd	0.0184947	202154397	2	31569	2.13359e-08	eqtl-a-ENSG00000113088	TRUE	reported	igd	31.3645	ENSG00000113088	GZMK	2	1	TRUE
rs6891823	T	C	T	C	0.258395	0.011841	0.557572	0.55	FALSE	FALSE	FALSE	ebi-a-GCST011081	5	54317900	0.022183	1887658	0.5935	COVID-19 (hospitalized vs population) RELEASE 5 || id:ebi-a-GCST011081	COVID-19 (hospitalized vs population) RELEASE 5	COVID-19 (hospitalized vs population) RELEASE 5 || ||	TRUE	igd	0.0117842	54317900	5	31355	1.42233e-106	eqtl-a-ENSG00000113088	TRUE	reported	igd	480.773	ENSG00000113088	GZMK	2	1	TRUE
rs76397434	A	G	A	G	-0.217258	-0.020859	0.0283418	0.03019	FALSE	FALSE	FALSE	ebi-a-GCST011081	5	54360977	0.055331	1887658	0.7062	COVID-19 (hospitalized vs population) RELEASE 5 || id:ebi-a-GCST011081	COVID-19 (hospitalized vs population) RELEASE 5	COVID-19 (hospitalized vs population) RELEASE 5 || ||	TRUE	igd	0.0358186	54360977	5	28715	1.31459e-09	eqtl-a-ENSG00000113088	TRUE	reported	igd	36.7878	ENSG00000113088	GZMK	2	1	TRUE
rs113266469	T	C	T	C	0.219608	0.056794	0.0327354	0.03078	FALSE	FALSE	FALSE	ebi-a-GCST011081	8	56976414	0.04965	1887658	0.2527	COVID-19 (hospitalized vs population) RELEASE 5 || id:ebi-a-GCST011081	COVID-19 (hospitalized vs population) RELEASE 5	COVID-19 (hospitalized vs population) RELEASE 5 || ||	TRUE	igd	0.0333964	56976414	8	30909	4.83949e-11	eqtl-a-ENSG00000008988	TRUE	reported	igd	43.2383	ENSG00000008988	RPS20	2	1	TRUE
rs61322716	A	G	A	G	-0.36795	-0.11566	0.0124633	0.0187	FALSE	FALSE	FALSE	ebi-a-GCST011081	8	57012275	0.084103	1887658	0.1691	COVID-19 (hospitalized vs population) RELEASE 5 || id:ebi-a-GCST011081	COVID-19 (hospitalized vs population) RELEASE 5	COVID-19 (hospitalized vs population) RELEASE 5 || ||	TRUE	igd	0.0535582	57012275	8	23235	6.41062e-12	eqtl-a-ENSG00000008988	TRUE	reported	igd	47.1942	ENSG00000008988	RPS20	2	1	TRUE
rs11653357	A	G	A	G	0.0885697	0.00030047	0.17703	0.1693	FALSE	FALSE	FALSE	ebi-a-GCST011081	17	33923607	0.023562	1887658	0.9898	COVID-19 (hospitalized vs population) RELEASE 5 || id:ebi-a-GCST011081	COVID-19 (hospitalized vs population) RELEASE 5	COVID-19 (hospitalized vs population) RELEASE 5 || ||	TRUE	igd	0.0155752	33923607	17	6336	1.29751e-08	eqtl-a-ENSG00000124614	TRUE	reported	igd	32.327	ENSG00000124614	RPS10	2	1	TRUE
rs6925243	G	A	G	A	0.336503	0.05079	0.0911756	0.08418	FALSE	FALSE	FALSE	ebi-a-GCST011081	6	34381937	0.031491	1887658	0.1068	COVID-19 (hospitalized vs population) RELEASE 5 || id:ebi-a-GCST011081	COVID-19 (hospitalized vs population) RELEASE 5	COVID-19 (hospitalized vs population) RELEASE 5 || ||	TRUE	igd	0.020481	34381937	6	6420	1.17031e-60	eqtl-a-ENSG00000124614	TRUE	reported	igd	269.861	ENSG00000124614	RPS10	2	1	TRUE
rs9368811	G	A	G	A	0.177177	0.0028281	0.877427	0.8748	FALSE	FALSE	FALSE	ebi-a-GCST011081	6	34396461	0.03268	1887658	0.931	COVID-19 (hospitalized vs population) RELEASE 5 || id:ebi-a-GCST011081	COVID-19 (hospitalized vs population) RELEASE 5	COVID-19 (hospitalized vs population) RELEASE 5 || ||	TRUE	igd	0.0180872	34396461	6	6416	1.17355e-22	eqtl-a-ENSG00000124614	TRUE	reported	igd	95.9261	ENSG00000124614	RPS10	2	1	TRUE
rs11669553	A	G	A	G	-0.505535	0.010418	0.0724044	0.1029	FALSE	FALSE	FALSE	ebi-a-GCST011081	19	49995536	0.038753	1887658	0.788099	COVID-19 (hospitalized vs population) RELEASE 5 || id:ebi-a-GCST011081	COVID-19 (hospitalized vs population) RELEASE 5	COVID-19 (hospitalized vs population) RELEASE 5 || ||	TRUE	igd	0.0225682	49995536	19	20130	3.89942e-111	eqtl-a-ENSG00000142541	TRUE	reported	igd	501.725	ENSG00000142541	RPL13A	2	1	TRUE
rs76687611	A	G	A	G	0.773063	0.034346	0.049049	0.0609	FALSE	FALSE	FALSE	ebi-a-GCST011081	19	49990465	0.045793	1887658	0.4532	COVID-19 (hospitalized vs population) RELEASE 5 || id:ebi-a-GCST011081	COVID-19 (hospitalized vs population) RELEASE 5	COVID-19 (hospitalized vs population) RELEASE 5 || ||	TRUE	igd	0.026779	49990465	19	26025	2.99226e-183	eqtl-a-ENSG00000142541	TRUE	reported	igd	833.312	ENSG00000142541	RPL13A	2	1	TRUE
rs117833085	T	C	T	C	0.263385	-0.027923	0.0194564	0.0173	FALSE	FALSE	FALSE	ebi-a-GCST011081	11	9107703	0.079737	1887658	0.7262	COVID-19 (hospitalized vs population) RELEASE 5 || id:ebi-a-GCST011081	COVID-19 (hospitalized vs population) RELEASE 5	COVID-19 (hospitalized vs population) RELEASE 5 || ||	TRUE	igd	0.0430332	9107703	11	17867	9.33405e-10	eqtl-a-ENSG00000166441	TRUE	reported	igd	37.4564	ENSG00000166441	RPL27A	2	1	TRUE
rs142590650	T	C	T	C	0.293546	0.075157	0.0168502	0.02046	FALSE	FALSE	FALSE	ebi-a-GCST011081	11	8835436	0.073942	1887658	0.3094	COVID-19 (hospitalized vs population) RELEASE 5 || id:ebi-a-GCST011081	COVID-19 (hospitalized vs population) RELEASE 5	COVID-19 (hospitalized vs population) RELEASE 5 || ||	TRUE	igd	0.0461754	8835436	11	13153	2.05731e-10	eqtl-a-ENSG00000166441	TRUE	reported	igd	40.4078	ENSG00000166441	RPL27A	2	1	TRUE
rs7945657	G	T	G	T	-0.268374	0.0047272	0.178488	0.1621	FALSE	FALSE	FALSE	ebi-a-GCST011081	11	8709241	0.02419	1887658	0.8451	COVID-19 (hospitalized vs population) RELEASE 5 || id:ebi-a-GCST011081	COVID-19 (hospitalized vs population) RELEASE 5	COVID-19 (hospitalized vs population) RELEASE 5 || ||	TRUE	igd	0.0153779	8709241	11	21004	3.32353e-68	eqtl-a-ENSG00000166441	TRUE	reported	igd	304.541	ENSG00000166441	RPL27A	2	1	TRUE
rs11897084	G	A	G	A	0.0791658	-0.025262	0.538148	0.5811	FALSE	FALSE	FALSE	ebi-a-GCST011081	2	136861225	0.022071	1887658	0.2524	COVID-19 (hospitalized vs population) RELEASE 5 || id:ebi-a-GCST011081	COVID-19 (hospitalized vs population) RELEASE 5	COVID-19 (hospitalized vs population) RELEASE 5 || ||	TRUE	igd	0.0119197	136861225	2	31468	3.10313e-11	eqtl-a-ENSG00000121966	TRUE	reported	igd	44.108	ENSG00000121966	CXCR4	2	1	TRUE
rs56388170	T	G	T	G	-0.0843246	-0.0061075	0.289189	0.2962	FALSE	FALSE	FALSE	ebi-a-GCST011081	7	28724374	0.023274	1887658	0.793	COVID-19 (hospitalized vs population) RELEASE 5 || id:ebi-a-GCST011081	COVID-19 (hospitalized vs population) RELEASE 5	COVID-19 (hospitalized vs population) RELEASE 5 || ||	TRUE	igd	0.0131081	28724374	7	31141	1.24951e-10	eqtl-a-ENSG00000121966	TRUE	reported	igd	41.381	ENSG00000121966	CXCR4	2	1	TRUE
rs12208842	C	T	C	T	0.509847	-0.0020316	0.267249	0.2856	FALSE	FALSE	FALSE	ebi-a-GCST011081	6	130502367	0.022641	1887658	0.9285	COVID-19 (hospitalized vs population) RELEASE 5 || id:ebi-a-GCST011081	COVID-19 (hospitalized vs population) RELEASE 5	COVID-19 (hospitalized vs population) RELEASE 5 || ||	TRUE	igd	0.0127466	130502367	6	30036	1e-200	eqtl-a-ENSG00000164483	TRUE	reported	igd	1599.79	ENSG00000164483	SAMD3	2	1	TRUE
rs148499459	C	T	C	T	-0.461429	0.098545	0.0219283	0.02708	FALSE	FALSE	FALSE	ebi-a-GCST011081	6	130680610	0.084638	1887658	0.2443	COVID-19 (hospitalized vs population) RELEASE 5 || id:ebi-a-GCST011081	COVID-19 (hospitalized vs population) RELEASE 5	COVID-19 (hospitalized vs population) RELEASE 5 || ||	TRUE	igd	0.0404542	130680610	6	28589	3.89404e-30	eqtl-a-ENSG00000164483	TRUE	reported	igd	130.092	ENSG00000164483	SAMD3	2	1	TRUE
rs72992478	C	T	C	T	0.730788	0.060365	0.0361268	0.04401	FALSE	FALSE	FALSE	ebi-a-GCST011081	6	130724004	0.058785	1887658	0.3045	COVID-19 (hospitalized vs population) RELEASE 5 || id:ebi-a-GCST011081	COVID-19 (hospitalized vs population) RELEASE 5	COVID-19 (hospitalized vs population) RELEASE 5 || ||	TRUE	igd	0.031296	130724004	6	29103	1.35207e-120	eqtl-a-ENSG00000164483	TRUE	reported	igd	545.224	ENSG00000164483	SAMD3	2	1	TRUE
rs9483094	A	C	A	G	0.481645	-0.087165	0.125705	0.02286	TRUE	FALSE	FALSE	ebi-a-GCST011081	6	130573549	0.053651	1887658	0.1042	COVID-19 (hospitalized vs population) RELEASE 5 || id:ebi-a-GCST011081	COVID-19 (hospitalized vs population) RELEASE 5	COVID-19 (hospitalized vs population) RELEASE 5 || ||	TRUE	igd	0.0174894	130551635	6	22115	5.95662e-167	eqtl-a-ENSG00000164483	TRUE	reported	igd	758.342	ENSG00000164483	SAMD3	2	1	FALSE
rs12590089	A	T	A	T	-0.102136	-0.013321	0.571744	0.5606	FALSE	TRUE	TRUE	ebi-a-GCST011081	14	49988874	0.020606	1887658	0.518	COVID-19 (hospitalized vs population) RELEASE 5 || id:ebi-a-GCST011081	COVID-19 (hospitalized vs population) RELEASE 5	COVID-19 (hospitalized vs population) RELEASE 5 || ||	TRUE	igd	0.0119972	49988874	14	26490	1.692e-17	eqtl-a-ENSG00000213741	TRUE	reported	igd	72.4711	ENSG00000213741	RPS29	2	1	FALSE
rs192623780	C	G	C	G	0.312768	0.032891	0.731804	0.7553	FALSE	TRUE	FALSE	ebi-a-GCST011081	14	50075310	0.021432	1887658	0.1249	COVID-19 (hospitalized vs population) RELEASE 5 || id:ebi-a-GCST011081	COVID-19 (hospitalized vs population) RELEASE 5	COVID-19 (hospitalized vs population) RELEASE 5 || ||	TRUE	igd	0.013174	50066542	14	21488	1.34896e-124	eqtl-a-ENSG00000213741	TRUE	reported	igd	563.597	ENSG00000213741	RPS29	2	1	TRUE
rs12828013	T	C	T	C	-0.644899	-0.021435	0.282656	0.2792	FALSE	FALSE	FALSE	ebi-a-GCST011081	12	9158317	0.022591	1887658	0.3427	COVID-19 (hospitalized vs population) RELEASE 5 || id:ebi-a-GCST011081	COVID-19 (hospitalized vs population) RELEASE 5	COVID-19 (hospitalized vs population) RELEASE 5 || ||	TRUE	igd	0.0120515	9158317	12	30774	1e-200	eqtl-a-ENSG00000139187	TRUE	reported	igd	2863.34	ENSG00000139187	KLRG1	2	1	TRUE
rs142469283	T	G	T	G	-0.500864	0.045398	0.0252293	0.02123	FALSE	FALSE	FALSE	ebi-a-GCST011081	12	9066939	0.064685	1887658	0.4828	COVID-19 (hospitalized vs population) RELEASE 5 || id:ebi-a-GCST011081	COVID-19 (hospitalized vs population) RELEASE 5	COVID-19 (hospitalized vs population) RELEASE 5 || ||	TRUE	igd	0.0377177	9066939	12	29039	3.0486e-40	eqtl-a-ENSG00000139187	TRUE	reported	igd	176.327	ENSG00000139187	KLRG1	2	1	TRUE
rs149983338	T	C	T	C	0.404951	-0.10632	0.0166698	0.0167	FALSE	FALSE	FALSE	ebi-a-GCST011081	12	9343084	0.076355	1887658	0.1638	COVID-19 (hospitalized vs population) RELEASE 5 || id:ebi-a-GCST011081	COVID-19 (hospitalized vs population) RELEASE 5	COVID-19 (hospitalized vs population) RELEASE 5 || ||	TRUE	igd	0.0463617	9343084	12	14874	2.44512e-18	eqtl-a-ENSG00000139187	TRUE	reported	igd	76.283	ENSG00000139187	KLRG1	2	1	TRUE
rs1521	T	C	T	C	0.0878515	-0.012523	0.767038	0.7564	FALSE	FALSE	FALSE	ebi-a-GCST011081	6	31350704	0.02078	1887658	0.5467	COVID-19 (hospitalized vs population) RELEASE 5 || id:ebi-a-GCST011081	COVID-19 (hospitalized vs population) RELEASE 5	COVID-19 (hospitalized vs population) RELEASE 5 || ||	TRUE	igd	0.0140603	31350704	6	30198	4.14677e-10	eqtl-a-ENSG00000139187	TRUE	reported	igd	39.0374	ENSG00000139187	KLRG1	2	1	TRUE
rs1728785	C	A	C	A	-0.0915507	-0.047695	0.780371	0.7875	FALSE	FALSE	FALSE	ebi-a-GCST011081	16	68591230	0.021825	1887658	0.0288702	COVID-19 (hospitalized vs population) RELEASE 5 || id:ebi-a-GCST011081	COVID-19 (hospitalized vs population) RELEASE 5	COVID-19 (hospitalized vs population) RELEASE 5 || ||	TRUE	igd	0.0143557	68591230	16	30396	1.80352e-10	eqtl-a-ENSG00000139187	TRUE	reported	igd	40.6674	ENSG00000139187	KLRG1	2	1	TRUE
rs74851488	G	A	G	A	0.28773	0.030248	0.0165728	0.01664	FALSE	FALSE	FALSE	ebi-a-GCST011081	12	9358602	0.079395	1887658	0.7032	COVID-19 (hospitalized vs population) RELEASE 5 || id:ebi-a-GCST011081	COVID-19 (hospitalized vs population) RELEASE 5	COVID-19 (hospitalized vs population) RELEASE 5 || ||	TRUE	igd	0.0465574	9358602	12	21151	6.41018e-10	eqtl-a-ENSG00000139187	TRUE	reported	igd	38.1902	ENSG00000139187	KLRG1	2	1	TRUE
rs76714649	G	T	G	T	0.648515	0.23676	0.0171526	0.01921	FALSE	FALSE	FALSE	ebi-a-GCST011081	12	9133500	0.088603	1887658	0.00753598	COVID-19 (hospitalized vs population) RELEASE 5 || id:ebi-a-GCST011081	COVID-19 (hospitalized vs population) RELEASE 5	COVID-19 (hospitalized vs population) RELEASE 5 || ||	TRUE	igd	0.045513	9133500	12	26072	4.54779e-46	eqtl-a-ENSG00000139187	TRUE	reported	igd	203.019	ENSG00000139187	KLRG1	2	1	TRUE
rs13325613	T	G	T	G	-0.165188	0.23279	0.0854911	0.09221	FALSE	FALSE	FALSE	ebi-a-GCST011081	3	46298373	0.033152	1887658	2.18978e-12	COVID-19 (hospitalized vs population) RELEASE 5 || id:ebi-a-GCST011081	COVID-19 (hospitalized vs population) RELEASE 5	COVID-19 (hospitalized vs population) RELEASE 5 || ||	TRUE	igd	0.0212404	46298373	3	22495	7.41481e-15	eqtl-a-ENSG00000256553	TRUE	reported	igd	60.4774	ENSG00000256553	TRAV1-2	2	1	TRUE
rs2256752	C	G	C	G	-0.0979788	0.028196	0.34321	0.3071	FALSE	TRUE	FALSE	ebi-a-GCST011081	6	31312059	0.021428	1887658	0.1882	COVID-19 (hospitalized vs population) RELEASE 5 || id:ebi-a-GCST011081	COVID-19 (hospitalized vs population) RELEASE 5	COVID-19 (hospitalized vs population) RELEASE 5 || ||	TRUE	igd	0.0125086	31312059	6	20973	4.76321e-15	eqtl-a-ENSG00000256553	TRUE	reported	igd	61.3487	ENSG00000256553	TRAV1-2	2	1	TRUE
rs3130559	T	C	T	C	0.0902419	-0.022321	0.224264	0.2248	FALSE	FALSE	FALSE	ebi-a-GCST011081	6	31097301	0.022166	1887658	0.3139	COVID-19 (hospitalized vs population) RELEASE 5 || id:ebi-a-GCST011081	COVID-19 (hospitalized vs population) RELEASE 5	COVID-19 (hospitalized vs population) RELEASE 5 || ||	TRUE	igd	0.0142492	31097301	6	21414	2.40442e-10	eqtl-a-ENSG00000256553	TRUE	reported	igd	40.1047	ENSG00000256553	TRAV1-2	2	1	TRUE
rs149007767	T	C	T	C	0.126555	0.004685	0.149708	0.169	FALSE	FALSE	FALSE	ebi-a-GCST011081	7	50370254	0.028842	1887658	0.871	COVID-19 (hospitalized vs population) RELEASE 5 || id:ebi-a-GCST011081	COVID-19 (hospitalized vs population) RELEASE 5	COVID-19 (hospitalized vs population) RELEASE 5 || ||	TRUE	igd	0.0166476	50370254	7	30077	2.92012e-14	eqtl-a-ENSG00000162645	TRUE	reported	igd	57.7865	ENSG00000162645	GBP2	2	1	TRUE
rs2182322	G	A	G	A	0.233605	0.099311	0.967926	0.96366	FALSE	FALSE	FALSE	ebi-a-GCST011081	1	89641171	0.070534	1887658	0.1591	COVID-19 (hospitalized vs population) RELEASE 5 || id:ebi-a-GCST011081	COVID-19 (hospitalized vs population) RELEASE 5	COVID-19 (hospitalized vs population) RELEASE 5 || ||	TRUE	igd	0.0337219	89499034	1	29316	4.28647e-12	eqtl-a-ENSG00000162645	TRUE	reported	igd	47.9856	ENSG00000162645	GBP2	2	1	TRUE
rs4788084	T	C	T	C	-0.0862661	0.0008478	0.419635	0.4463	FALSE	FALSE	FALSE	ebi-a-GCST011081	16	28539848	0.01891	1887658	0.9642	COVID-19 (hospitalized vs population) RELEASE 5 || id:ebi-a-GCST011081	COVID-19 (hospitalized vs population) RELEASE 5	COVID-19 (hospitalized vs population) RELEASE 5 || ||	TRUE	igd	0.0120384	28539848	16	31300	7.72147e-13	eqtl-a-ENSG00000162645	TRUE	reported	igd	51.347	ENSG00000162645	GBP2	2	1	TRUE
rs653178	T	C	T	C	-0.177081	0.038578	0.539991	0.5575	FALSE	FALSE	FALSE	ebi-a-GCST011081	12	112007756	0.019959	1887658	0.05325	COVID-19 (hospitalized vs population) RELEASE 5 || id:ebi-a-GCST011081	COVID-19 (hospitalized vs population) RELEASE 5	COVID-19 (hospitalized vs population) RELEASE 5 || ||	TRUE	igd	0.0118484	112007756	12	28418	1.6638e-50	eqtl-a-ENSG00000162645	TRUE	reported	igd	223.354	ENSG00000162645	GBP2	2	1	TRUE
rs76830965	A	C	A	C	0.120281	-0.0066776	0.111855	0.1092	FALSE	FALSE	FALSE	ebi-a-GCST011081	3	159637678	0.034355	1887658	0.8459	COVID-19 (hospitalized vs population) RELEASE 5 || id:ebi-a-GCST011081	COVID-19 (hospitalized vs population) RELEASE 5	COVID-19 (hospitalized vs population) RELEASE 5 || ||	TRUE	igd	0.018856	159637678	3	30348	1.7848e-10	eqtl-a-ENSG00000162645	TRUE	reported	igd	40.688	ENSG00000162645	GBP2	2	1	TRUE
rs9264638	A	G	A	G	0.0916847	-0.0041148	0.677162	0.6712	FALSE	FALSE	FALSE	ebi-a-GCST011081	6	31240180	0.019657	1887658	0.8342	COVID-19 (hospitalized vs population) RELEASE 5 || id:ebi-a-GCST011081	COVID-19 (hospitalized vs population) RELEASE 5	COVID-19 (hospitalized vs population) RELEASE 5 || ||	TRUE	igd	0.0127059	31238318	6	30872	5.35427e-13	eqtl-a-ENSG00000162645	TRUE	reported	igd	52.0661	ENSG00000162645	GBP2	2	1	TRUE
rs1515950	T	C	T	C	-0.291385	0.024842	0.253861	0.2474	FALSE	FALSE	FALSE	ebi-a-GCST011081	2	87020817	0.021195	1887658	0.2412	COVID-19 (hospitalized vs population) RELEASE 5 || id:ebi-a-GCST011081	COVID-19 (hospitalized vs population) RELEASE 5	COVID-19 (hospitalized vs population) RELEASE 5 || ||	TRUE	igd	0.0134536	87020817	2	31684	5.02343e-104	eqtl-a-ENSG00000153563	TRUE	reported	igd	469.062	ENSG00000153563	CD8A	2	1	TRUE
rs1878905	C	T	C	T	-0.066286	-0.011886	0.509172	0.5044	FALSE	FALSE	FALSE	ebi-a-GCST011081	2	86111688	0.018225	1887658	0.514301	COVID-19 (hospitalized vs population) RELEASE 5 || id:ebi-a-GCST011081	COVID-19 (hospitalized vs population) RELEASE 5	COVID-19 (hospitalized vs population) RELEASE 5 || ||	TRUE	igd	0.0118924	86111688	2	31568	2.49528e-08	eqtl-a-ENSG00000153563	TRUE	reported	igd	31.0654	ENSG00000153563	CD8A	2	1	TRUE
rs2074488	T	G	T	G	0.0955313	-0.033869	0.145644	0.1723	FALSE	FALSE	FALSE	ebi-a-GCST011081	6	31240431	0.028084	1887658	0.2278	COVID-19 (hospitalized vs population) RELEASE 5 || id:ebi-a-GCST011081	COVID-19 (hospitalized vs population) RELEASE 5	COVID-19 (hospitalized vs population) RELEASE 5 || ||	TRUE	igd	0.0168533	31240431	6	30428	1.44139e-08	eqtl-a-ENSG00000153563	TRUE	reported	igd	32.1287	ENSG00000153563	CD8A	2	1	TRUE
rs2617170	C	T	C	T	0.121579	0.024436	0.668027	0.6818	FALSE	FALSE	FALSE	ebi-a-GCST011081	12	10560957	0.019418	1887658	0.2082	COVID-19 (hospitalized vs population) RELEASE 5 || id:ebi-a-GCST011081	COVID-19 (hospitalized vs population) RELEASE 5	COVID-19 (hospitalized vs population) RELEASE 5 || ||	TRUE	igd	0.012597	10560957	12	31300	4.84842e-22	eqtl-a-ENSG00000153563	TRUE	reported	igd	93.144	ENSG00000153563	CD8A	2	1	TRUE
rs597808	G	A	G	A	0.0753217	0.028131	0.52377	0.5584	FALSE	FALSE	FALSE	ebi-a-GCST011081	12	111973358	0.020621	1887658	0.1725	COVID-19 (hospitalized vs population) RELEASE 5 || id:ebi-a-GCST011081	COVID-19 (hospitalized vs population) RELEASE 5	COVID-19 (hospitalized vs population) RELEASE 5 || ||	TRUE	igd	0.0119001	111973358	12	28089	2.46122e-10	eqtl-a-ENSG00000153563	TRUE	reported	igd	40.0597	ENSG00000153563	CD8A	2	1	TRUE
rs16990714	T	C	T	C	-0.475118	-0.044717	0.0430648	0.04516	FALSE	FALSE	FALSE	ebi-a-GCST011081	19	543497	0.049067	1887658	0.3621	COVID-19 (hospitalized vs population) RELEASE 5 || id:ebi-a-GCST011081	COVID-19 (hospitalized vs population) RELEASE 5	COVID-19 (hospitalized vs population) RELEASE 5 || ||	TRUE	igd	0.0290445	543497	19	17800	3.78966e-60	eqtl-a-ENSG00000197540	TRUE	reported	igd	267.563	ENSG00000197540	GZMM	2	1	TRUE
rs34499874	C	T	C	T	0.208372	-0.010136	0.0700976	0.08249	FALSE	FALSE	FALSE	ebi-a-GCST011081	19	521479	0.039765	1887658	0.7988	COVID-19 (hospitalized vs population) RELEASE 5 || id:ebi-a-GCST011081	COVID-19 (hospitalized vs population) RELEASE 5	COVID-19 (hospitalized vs population) RELEASE 5 || ||	TRUE	igd	0.0232456	521479	19	17472	3.1369e-19	eqtl-a-ENSG00000197540	TRUE	reported	igd	80.3429	ENSG00000197540	GZMM	2	1	TRUE
rs1799886	C	T	C	T	-0.0965983	-0.01352	0.412424	0.4362	FALSE	FALSE	FALSE	ebi-a-GCST011081	7	142498523	0.021995	1887658	0.538801	COVID-19 (hospitalized vs population) RELEASE 5 || id:ebi-a-GCST011081	COVID-19 (hospitalized vs population) RELEASE 5	COVID-19 (hospitalized vs population) RELEASE 5 || ||	TRUE	igd	0.012063	142498523	7	4339	1.16788e-15	eqtl-a-ENSG00000211751	TRUE	reported	igd	64.0956	ENSG00000211751	TRBC1	2	1	TRUE
rs3130941	G	C	G	C	-0.154268	0.017974	0.844749	0.8297	FALSE	TRUE	FALSE	ebi-a-GCST011081	6	31197514	0.028998	1887658	0.5354	COVID-19 (hospitalized vs population) RELEASE 5 || id:ebi-a-GCST011081	COVID-19 (hospitalized vs population) RELEASE 5	COVID-19 (hospitalized vs population) RELEASE 5 || ||	TRUE	igd	0.0163834	31197514	6	5070	4.68598e-21	eqtl-a-ENSG00000211751	TRUE	reported	igd	88.6283	ENSG00000211751	TRBC1	2	1	TRUE
rs3131619	T	A	T	A	-0.11885	-0.0088562	0.107417	0.1103	FALSE	TRUE	FALSE	ebi-a-GCST011081	6	31434331	0.029898	1887658	0.7671	COVID-19 (hospitalized vs population) RELEASE 5 || id:ebi-a-GCST011081	COVID-19 (hospitalized vs population) RELEASE 5	COVID-19 (hospitalized vs population) RELEASE 5 || ||	TRUE	igd	0.0191953	31434331	6	4805	5.94812e-10	eqtl-a-ENSG00000211751	TRUE	reported	igd	38.3202	ENSG00000211751	TRBC1	2	1	TRUE
rs6464510	G	A	G	A	-0.13162	0.013276	0.563102	0.5749	FALSE	FALSE	FALSE	ebi-a-GCST011081	7	142341323	0.018805	1887658	0.4802	COVID-19 (hospitalized vs population) RELEASE 5 || id:ebi-a-GCST011081	COVID-19 (hospitalized vs population) RELEASE 5	COVID-19 (hospitalized vs population) RELEASE 5 || ||	TRUE	igd	0.0119482	142341323	7	5164	3.20701e-28	eqtl-a-ENSG00000211751	TRUE	reported	igd	121.303	ENSG00000211751	TRBC1	2	1	TRUE
rs2209307	A	G	A	G	-0.328789	-0.010251	0.546801	0.5408	FALSE	FALSE	FALSE	ebi-a-GCST011081	1	89723344	0.020676	1887658	0.6201	COVID-19 (hospitalized vs population) RELEASE 5 || id:ebi-a-GCST011081	COVID-19 (hospitalized vs population) RELEASE 5	COVID-19 (hospitalized vs population) RELEASE 5 || ||	TRUE	igd	0.0116313	89723344	1	14256	8.6896e-176	eqtl-a-ENSG00000154451	TRUE	reported	igd	798.945	ENSG00000154451	GBP5	2	1	TRUE
rs3184504	C	T	C	T	-0.188548	0.040526	0.542056	0.5603	FALSE	FALSE	FALSE	ebi-a-GCST011081	12	111884608	0.019964	1887658	0.0423604	COVID-19 (hospitalized vs population) RELEASE 5 || id:ebi-a-GCST011081	COVID-19 (hospitalized vs population) RELEASE 5	COVID-19 (hospitalized vs population) RELEASE 5 || ||	TRUE	igd	0.0118399	111884608	12	11496	4.26383e-57	eqtl-a-ENSG00000154451	TRUE	reported	igd	253.555	ENSG00000154451	GBP5	2	1	TRUE
rs2255336	C	T	C	T	0.302127	0.010377	0.807588	0.8145	FALSE	FALSE	FALSE	ebi-a-GCST011081	12	10532326	0.022902	1887658	0.6505	COVID-19 (hospitalized vs population) RELEASE 5 || id:ebi-a-GCST011081	COVID-19 (hospitalized vs population) RELEASE 5	COVID-19 (hospitalized vs population) RELEASE 5 || ||	TRUE	igd	0.0148828	10532326	12	25262	1.27526e-91	eqtl-a-ENSG00000213809	TRUE	reported	igd	412.074	ENSG00000213809	KLRK1	2	1	TRUE
rs2367377	G	T	G	T	-0.104532	-0.00093098	0.167862	0.1842	FALSE	FALSE	FALSE	ebi-a-GCST011081	2	87009712	0.024587	1887658	0.9698	COVID-19 (hospitalized vs population) RELEASE 5 || id:ebi-a-GCST011081	COVID-19 (hospitalized vs population) RELEASE 5	COVID-19 (hospitalized vs population) RELEASE 5 || ||	TRUE	igd	0.0159004	87009712	2	31561	4.8854e-11	eqtl-a-ENSG00000172116	TRUE	reported	igd	43.217	ENSG00000172116	CD8B	2	1	TRUE
rs9271366	A	G	A	G	0.101275	0.01653	0.845781	0.8337	FALSE	FALSE	FALSE	ebi-a-GCST011081	6	32586854	0.026859	1887658	0.5383	COVID-19 (hospitalized vs population) RELEASE 5 || id:ebi-a-GCST011081	COVID-19 (hospitalized vs population) RELEASE 5	COVID-19 (hospitalized vs population) RELEASE 5 || ||	TRUE	igd	0.0164576	32586854	6	23351	7.56484e-10	eqtl-a-ENSG00000172116	TRUE	reported	igd	37.8647	ENSG00000172116	CD8B	2	1	TRUE
rs3809272	A	G	A	G	0.0818838	0.046974	0.28273	0.3159	FALSE	FALSE	FALSE	ebi-a-GCST011081	12	111800258	0.022679	1887658	0.0383301	COVID-19 (hospitalized vs population) RELEASE 5 || id:ebi-a-GCST011081	COVID-19 (hospitalized vs population) RELEASE 5	COVID-19 (hospitalized vs population) RELEASE 5 || ||	TRUE	igd	0.0131985	111800258	12	27648	5.50465e-10	eqtl-a-ENSG00000089692	TRUE	reported	igd	38.4871	ENSG00000089692	LAG3	2	1	TRUE
rs67706382	A	G	A	G	-0.126909	-0.052022	0.173116	0.1931	FALSE	FALSE	FALSE	ebi-a-GCST011081	12	6878190	0.027825	1887658	0.0615404	COVID-19 (hospitalized vs population) RELEASE 5 || id:ebi-a-GCST011081	COVID-19 (hospitalized vs population) RELEASE 5	COVID-19 (hospitalized vs population) RELEASE 5 || ||	TRUE	igd	0.0156946	6878190	12	31355	6.15602e-16	eqtl-a-ENSG00000089692	TRUE	reported	igd	65.3818	ENSG00000089692	LAG3	2	1	TRUE
rs9420589	T	G	T	G	-0.0786826	-0.015043	0.428682	0.4419	FALSE	FALSE	FALSE	ebi-a-GCST011081	10	94450233	0.019101	1887658	0.4309	COVID-19 (hospitalized vs population) RELEASE 5 || id:ebi-a-GCST011081	COVID-19 (hospitalized vs population) RELEASE 5	COVID-19 (hospitalized vs population) RELEASE 5 || ||	TRUE	igd	0.0120082	94450233	10	31484	5.66239e-11	eqtl-a-ENSG00000089692	TRUE	reported	igd	42.9313	ENSG00000089692	LAG3	2	1	TRUE
rs4512701	A	G	A	G	0.10128	-0.0020416	0.169718	0.1729	FALSE	FALSE	FALSE	ebi-a-GCST011081	1	85844835	0.025015	1887658	0.935	COVID-19 (hospitalized vs population) RELEASE 5 || id:ebi-a-GCST011081	COVID-19 (hospitalized vs population) RELEASE 5	COVID-19 (hospitalized vs population) RELEASE 5 || ||	TRUE	igd	0.0158321	85844835	1	31355	1.5846e-10	eqtl-a-ENSG00000122417	TRUE	reported	igd	40.9207	ENSG00000122417	ODF2L	2	1	TRUE
rs5744305	G	A	G	A	-0.220875	0.021417	0.094059	0.09348	FALSE	FALSE	FALSE	ebi-a-GCST011081	1	86936061	0.030292	1887658	0.4795	COVID-19 (hospitalized vs population) RELEASE 5 || id:ebi-a-GCST011081	COVID-19 (hospitalized vs population) RELEASE 5	COVID-19 (hospitalized vs population) RELEASE 5 || ||	TRUE	igd	0.020304	86936061	1	31355	1.45781e-27	eqtl-a-ENSG00000122417	TRUE	reported	igd	118.332	ENSG00000122417	ODF2L	2	1	TRUE
rs61161313	T	C	T	C	-0.131867	0.043295	0.0915559	0.09159	FALSE	FALSE	FALSE	ebi-a-GCST011081	1	87049399	0.030373	1887658	0.154	COVID-19 (hospitalized vs population) RELEASE 5 || id:ebi-a-GCST011081	COVID-19 (hospitalized vs population) RELEASE 5	COVID-19 (hospitalized vs population) RELEASE 5 || ||	TRUE	igd	0.0206074	87049399	1	31353	1.56401e-10	eqtl-a-ENSG00000122417	TRUE	reported	igd	40.9447	ENSG00000122417	ODF2L	2	1	TRUE
rs6576834	C	A	C	A	-0.424363	0.0026093	0.147841	0.1673	FALSE	FALSE	FALSE	ebi-a-GCST011081	1	86917562	0.028961	1887658	0.9282	COVID-19 (hospitalized vs population) RELEASE 5 || id:ebi-a-GCST011081	COVID-19 (hospitalized vs population) RELEASE 5	COVID-19 (hospitalized vs population) RELEASE 5 || ||	TRUE	igd	0.0163834	86917562	1	31349	6.29506e-148	eqtl-a-ENSG00000122417	TRUE	reported	igd	670.871	ENSG00000122417	ODF2L	2	1	TRUE
rs7523135	G	A	G	A	-0.563807	-0.0052435	0.574016	0.5591	FALSE	FALSE	FALSE	ebi-a-GCST011081	1	86761043	0.02134	1887658	0.8059	COVID-19 (hospitalized vs population) RELEASE 5 || id:ebi-a-GCST011081	COVID-19 (hospitalized vs population) RELEASE 5	COVID-19 (hospitalized vs population) RELEASE 5 || ||	TRUE	igd	0.0110611	86761043	1	31470	1e-200	eqtl-a-ENSG00000122417	TRUE	reported	igd	2597.99	ENSG00000122417	ODF2L	2	1	TRUE
rs7215469	A	G	A	G	0.641344	-0.061003	0.27873	0.2844	FALSE	FALSE	FALSE	ebi-a-GCST011081	17	33510235	0.020245	1887658	0.002585	COVID-19 (hospitalized vs population) RELEASE 5 || id:ebi-a-GCST011081	COVID-19 (hospitalized vs population) RELEASE 5	COVID-19 (hospitalized vs population) RELEASE 5 || ||	TRUE	igd	0.0121268	33510235	17	31676	1e-200	eqtl-a-ENSG00000166750	TRUE	reported	igd	2796.81	ENSG00000166750	SLFN5	2	1	TRUE
rs76240782	T	C	T	C	0.322261	-0.050371	0.094769	0.09417	FALSE	FALSE	FALSE	ebi-a-GCST011081	17	33079494	0.034846	1887658	0.1483	COVID-19 (hospitalized vs population) RELEASE 5 || id:ebi-a-GCST011081	COVID-19 (hospitalized vs population) RELEASE 5	COVID-19 (hospitalized vs population) RELEASE 5 || ||	TRUE	igd	0.0201385	33079494	17	30405	1.23737e-57	eqtl-a-ENSG00000166750	TRUE	reported	igd	256.055	ENSG00000166750	SLFN5	2	1	TRUE
rs8076768	T	C	T	C	0.0920626	0.006529	0.27936	0.2809	FALSE	FALSE	FALSE	ebi-a-GCST011081	17	33769862	0.020533	1887658	0.750501	COVID-19 (hospitalized vs population) RELEASE 5 || id:ebi-a-GCST011081	COVID-19 (hospitalized vs population) RELEASE 5	COVID-19 (hospitalized vs population) RELEASE 5 || ||	TRUE	igd	0.0132422	33769862	17	31684	3.60164e-12	eqtl-a-ENSG00000166750	TRUE	reported	igd	48.3302	ENSG00000166750	SLFN5	2	1	TRUE
rs732496	C	A	C	A	0.0945261	-0.00077928	0.418189	0.4355	FALSE	FALSE	FALSE	ebi-a-GCST011081	6	152953451	0.019444	1887658	0.968	COVID-19 (hospitalized vs population) RELEASE 5 || id:ebi-a-GCST011081	COVID-19 (hospitalized vs population) RELEASE 5	COVID-19 (hospitalized vs population) RELEASE 5 || ||	TRUE	igd	0.0120398	152953451	6	31563	4.12762e-15	eqtl-a-ENSG00000131018	TRUE	reported	igd	61.6364	ENSG00000131018	SYNE1	2	1	TRUE
rs9383626	G	T	G	T	0.179325	0.028363	0.122139	0.139	FALSE	FALSE	FALSE	ebi-a-GCST011081	6	152875862	0.027127	1887658	0.2958	COVID-19 (hospitalized vs population) RELEASE 5 || id:ebi-a-GCST011081	COVID-19 (hospitalized vs population) RELEASE 5	COVID-19 (hospitalized vs population) RELEASE 5 || ||	TRUE	igd	0.0181135	152875862	6	31684	4.16294e-23	eqtl-a-ENSG00000131018	TRUE	reported	igd	98.0053	ENSG00000131018	SYNE1	2	1	TRUE
rs75301646	A	G	A	G	-0.0855729	0.007376	0.388353	0.3922	FALSE	FALSE	FALSE	ebi-a-GCST011081	16	28618545	0.022859	1887658	0.746899	COVID-19 (hospitalized vs population) RELEASE 5 || id:ebi-a-GCST011081	COVID-19 (hospitalized vs population) RELEASE 5	COVID-19 (hospitalized vs population) RELEASE 5 || ||	TRUE	igd	0.0121906	28617885	16	27281	2.22177e-12	eqtl-a-ENSG00000090104	TRUE	reported	igd	49.2709	ENSG00000090104	RGS1	2	1	TRUE
rs798034	G	A	G	A	-0.181323	0.028814	0.0909247	0.1072	FALSE	FALSE	FALSE	ebi-a-GCST011081	1	117312119	0.033809	1887658	0.3941	COVID-19 (hospitalized vs population) RELEASE 5 || id:ebi-a-GCST011081	COVID-19 (hospitalized vs population) RELEASE 5	COVID-19 (hospitalized vs population) RELEASE 5 || ||	TRUE	igd	0.0206453	117312119	1	31300	1.59184e-18	eqtl-a-ENSG00000116824	TRUE	reported	igd	77.1322	ENSG00000116824	CD2	2	1	TRUE
rs9296009	T	A	T	A	0.0842598	0.022839	0.195034	0.2175	FALSE	TRUE	FALSE	ebi-a-GCST011081	6	32114515	0.02589	1887658	0.3777	COVID-19 (hospitalized vs population) RELEASE 5 || id:ebi-a-GCST011081	COVID-19 (hospitalized vs population) RELEASE 5	COVID-19 (hospitalized vs population) RELEASE 5 || ||	TRUE	igd	0.0150043	32114515	6	29649	1.9588e-08	eqtl-a-ENSG00000116824	TRUE	reported	igd	31.5341	ENSG00000116824	CD2	2	1	TRUE
rs9420589	T	G	T	G	-0.0851126	-0.015043	0.428682	0.4419	FALSE	FALSE	FALSE	ebi-a-GCST011081	10	94450233	0.019101	1887658	0.4309	COVID-19 (hospitalized vs population) RELEASE 5 || id:ebi-a-GCST011081	COVID-19 (hospitalized vs population) RELEASE 5	COVID-19 (hospitalized vs population) RELEASE 5 || ||	TRUE	igd	0.0120051	94450233	10	31484	1.34307e-12	eqtl-a-ENSG00000116824	TRUE	reported	igd	50.2607	ENSG00000116824	CD2	2	1	TRUE

## Sheet: Table S5
snp	ref_rsid	ref_hg19_coordinates	ref_hg38_coordinates	ref_a1	ref_a2	rsid	hg19_coordinates	hg38_coordinates	a1	a2	proxy	r2	dprime	trait	efo	study	pmid	ancestry	year	beta	se	p	direction	n	n_cases	n_controls	n_studies	unit	dataset	catalog
rs149007767	rs149007767	chr7:50370254	chr7:50330658	C	T	rs149007767	chr7:50370254	chr7:50330658	C	T	0	1	1	Granulocyte percentage of myeloid white cells	EFO_0004586	Astle W	27863252	European	2016	-0.08867	0.005107	1.535e-67	-	173480	0	173480	2	IVNT	Astle-W_Blood-Cell-Traits_EUR_2016	GWAS
rs149007767	rs149007767	chr7:50370254	chr7:50330658	C	T	rs149007767	chr7:50370254	chr7:50330658	C	T	0	1	1	Monocyte count	EFO_0005091	Astle W	27863252	European	2016	-0.07949	0.005102	1e-54	-	-	-	-	-	unit decrease	NHGRI-EBI_GWAS_Catalog	GWAS
rs149007767	rs149007767	chr7:50370254	chr7:50330658	C	T	rs149007767	chr7:50370254	chr7:50330658	C	T	0	1	1	Monocyte percentage of white cells	EFO_0007989	Astle W	27863252	European	2016	-0.09516	0.005092	6e-78	-	-	-	-	-	unit decrease	NHGRI-EBI_GWAS_Catalog	GWAS
rs2256752	rs2256752	chr6:31312059	chr6:31344282	C	G	rs2256752	chr6:31312059	chr6:31344282	C	G	0	1	1	Mean platelet volume	EFO_0004586	Astle W	27863252	European	2016	0.02737	0.003786	4.879e-13	+	173480	0	173480	2	IVNT	Astle-W_Blood-Cell-Traits_EUR_2016	GWAS
rs2256752	rs2256752	chr6:31312059	chr6:31344282	C	G	rs2256752	chr6:31312059	chr6:31344282	C	G	0	1	1	Asthma	EFO_0000270	Neale B	UKBB	European	2017	0.004638	0.0008171	1.379e-08	+	336782	38791	297991	1	risk diff	Neale-B_UKBB_EUR_2017	GWAS
rs2256752	rs2256752	chr6:31312059	chr6:31344282	C	G	rs2256752	chr6:31312059	chr6:31344282	C	G	0	1	1	Doctor diagnosed sarcoidosis	-	Neale B	UKBB	European	2017	0.002191	0.0003322	4.224e-11	+	83529	349	83180	1	risk diff	Neale-B_UKBB_EUR_2017	GWAS
rs2256752	rs2256752	chr6:31312059	chr6:31344282	C	G	rs2256752	chr6:31312059	chr6:31344282	C	G	0	1	1	Forced expiratory volume in 1-second, predicted percentage	EFO_0004314	Neale B	UKBB	European	2017	-0.02475	0.004457	2.792e-08	-	110423	0	110423	1	IVNT	Neale-B_UKBB_EUR_2017	GWAS
rs2256752	rs2256752	chr6:31312059	chr6:31344282	C	G	rs2256752	chr6:31312059	chr6:31344282	C	G	0	1	1	Intestinal malabsorption	EFO_0009554	Neale B	UKBB	European	2017	0.001605	0.0001099	3.001e-48	+	337199	624	336575	1	risk diff	Neale-B_UKBB_EUR_2017	GWAS
rs2256752	rs2256752	chr6:31312059	chr6:31344282	C	G	rs2256752	chr6:31312059	chr6:31344282	C	G	0	1	1	Self-reported ankylosing spondylitis	EFO_0003898	Neale B	UKBB	European	2017	-0.00114	0.0001369	8.257e-17	-	337159	968	336191	1	risk diff	Neale-B_UKBB_EUR_2017	GWAS
rs2256752	rs2256752	chr6:31312059	chr6:31344282	C	G	rs2256752	chr6:31312059	chr6:31344282	C	G	0	1	1	Self-reported asthma	EFO_0000270	Neale B	UKBB	European	2017	0.004607	0.0008186	1.818e-08	+	337159	39049	298110	1	risk diff	Neale-B_UKBB_EUR_2017	GWAS
rs2256752	rs2256752	chr6:31312059	chr6:31344282	C	G	rs2256752	chr6:31312059	chr6:31344282	C	G	0	1	1	Self-reported malabsorption or coeliac disease	EFO_0001060	Neale B	UKBB	European	2017	0.004703	0.0001674	1.519e-173	+	337159	1452	335707	1	risk diff	Neale-B_UKBB_EUR_2017	GWAS
rs2256752	rs2256752	chr6:31312059	chr6:31344282	C	G	rs2256752	chr6:31312059	chr6:31344282	C	G	0	1	1	Self-reported psoriasis	EFO_0000676	Neale B	UKBB	European	2017	0.006418	0.0002724	1.167e-122	+	337159	3871	333288	1	risk diff	Neale-B_UKBB_EUR_2017	GWAS
rs2256752	rs2256752	chr6:31312059	chr6:31344282	C	G	rs2256752	chr6:31312059	chr6:31344282	C	G	0	1	1	Self-reported psoriatic arthropathy	EFO_0003778	Neale B	UKBB	European	2017	0.0008618	0.0001122	1.624e-14	+	337159	650	336509	1	risk diff	Neale-B_UKBB_EUR_2017	GWAS
rs2256752	rs2256752	chr6:31312059	chr6:31344282	C	G	rs2256752	chr6:31312059	chr6:31344282	C	G	0	1	1	Started insulin within one year diagnosis of diabetes	EFO_0000400	Neale B	UKBB	European	2017	0.02252	0.003891	7.278e-09	+	15397	1872	13525	1	risk diff	Neale-B_UKBB_EUR_2017	GWAS
rs2256752	rs2256752	chr6:31312059	chr6:31344282	C	G	rs2256752	chr6:31312059	chr6:31344282	C	G	0	1	1	Treatment with calcipotriol	EFO_0007056	Neale B	UKBB	European	2017	0.0003499	6.168e-05	1.403e-08	+	337159	196	336963	1	risk diff	Neale-B_UKBB_EUR_2017	GWAS
rs2256752	rs2256752	chr6:31312059	chr6:31344282	C	G	rs2256752	chr6:31312059	chr6:31344282	C	G	0	1	1	Treatment with dovobet ointment	EFO_0007056	Neale B	UKBB	European	2017	0.0007076	8.675e-05	3.464e-16	+	337159	388	336771	1	risk diff	Neale-B_UKBB_EUR_2017	GWAS
rs2256752	rs2256752	chr6:31312059	chr6:31344282	C	G	rs2256752	chr6:31312059	chr6:31344282	C	G	0	1	1	Treatment with dovonex 50micrograms or g cream	EFO_0007056	Neale B	UKBB	European	2017	0.0004186	6.184e-05	1.297e-11	+	337159	197	336962	1	risk diff	Neale-B_UKBB_EUR_2017	GWAS
rs2256752	rs2256752	chr6:31312059	chr6:31344282	C	G	rs2256752	chr6:31312059	chr6:31344282	C	G	0	1	1	Treatment with insulin product	EFO_0007056	Neale B	UKBB	European	2017	0.001572	0.0002526	4.827e-10	+	337159	3319	333840	1	risk diff	Neale-B_UKBB_EUR_2017	GWAS
rs2256752	rs2256752	chr6:31312059	chr6:31344282	C	G	chr6:31315648	chr6:31315648	chr6:31347871	G	A	1	0.916	0.99052	IgA deficiency	EFO_1001929	Bronson P	27723758	European	2016	0.7586	0.049	4.746e-54	+	6487	1635	4852	7	log OR	Bronson-P_IgAD_EUR_2016	GWAS
rs3130559	rs3130559	chr6:31097301	chr6:31129524	C	T	rs3130559	chr6:31097301	chr6:31129524	C	T	0	1	1	Rheumatoid arthritis	EFO_0000685	Stahl E	20453842	European	2010	NA	NA	1.362e-09	NA	25708	-	-	-	-	GRASP	GWAS
rs3130559	rs3130559	chr6:31097301	chr6:31129524	C	T	rs3130559	chr6:31097301	chr6:31129524	C	T	0	1	1	Surfactant protein D levels in patients with chronic obstructive pulmonary disease	EFO_0000341	Kim DK	23144326	European	2012	NA	NA	8.34e-09	NA	1951	-	-	-	-	GRASP	GWAS
rs3130559	rs3130559	chr6:31097301	chr6:31129524	C	T	rs3130559	chr6:31097301	chr6:31129524	C	T	0	1	1	Chronic obstructive pulmonary disease related biomarkers	EFO_0000341;EFO_0005080	Kim DK	23144326	European	2012	NA	NA	8e-09	NA	-	-	-	-	-	NHGRI-EBI_GWAS_Catalog	GWAS
rs3130559	rs3130559	chr6:31097301	chr6:31129524	C	T	rs3130559	chr6:31097301	chr6:31129524	C	T	0	1	1	Rheumatoid arthritis	EFO_0000685	Stahl E	20453842	European	2010	-0.174	0.03005	1.362e-09	-	25701	5538	20163	6	log OR	Stahl-E_RA_EUR_2010	GWAS
rs3130559	rs3130559	chr6:31097301	chr6:31129524	C	T	chr6:31101426	chr6:31101426	chr6:31133649	G	A	1	0.87563	0.99362	Rheumatoid arthritis	EFO_0000685	Okada Y	24390342	Mixed	2014	-0.1484	0.01546	4.7e-22	-	80799	19234	61565	22	log OR	Okada-Y_RA_Mixed_2014	GWAS
rs4788084	rs4788084	chr16:28539848	chr16:28528527	T	C	rs4788084	chr16:28539848	chr16:28528527	T	C	0	1	1	Body mass index in physically active indivdiuals	EFO_0004340	GIANT	28448500	Mixed	2017	0.0276	0.0041	1.04e-11	+	148292	0	148292	60	IVNT	GIANT_BMI-Active_Mixed_2017	GWAS
rs4788084	rs4788084	chr16:28539848	chr16:28528527	T	C	rs4788084	chr16:28539848	chr16:28528527	T	C	0	1	1	Body mass index in females	EFO_0004340	GIANT	25673413	Mixed	2015	0.0239	0.004	1.398e-09	+	171922	0	171922	107	IVNT	GIANT_BMI-F_Mixed_2015	GWAS
rs4788084	rs4788084	chr16:28539848	chr16:28528527	T	C	rs4788084	chr16:28539848	chr16:28528527	T	C	0	1	1	Body mass index in males greater than 50 years of age	EFO_0004340	GIANT	26426971	European	2015	0.03	0.005	2.3e-09	+	91204	0	91204	114	IVNT	GIANT_BMI-M-GT-50_EUR_2015	GWAS
rs4788084	rs4788084	chr16:28539848	chr16:28528527	T	C	rs4788084	chr16:28539848	chr16:28528527	T	C	0	1	1	Body mass index in males	EFO_0004340	GIANT	25673413	Mixed	2015	0.0286	0.0041	2.321e-12	+	152848	0	152848	106	IVNT	GIANT_BMI-M_Mixed_2015	GWAS
rs4788084	rs4788084	chr16:28539848	chr16:28528527	T	C	rs4788084	chr16:28539848	chr16:28528527	T	C	0	1	1	Body mass index in male non-smokers	EFO_0004340	GIANT	28443625	Mixed	2017	0.0351	0.0054	1.072e-10	+	76667	0	76667	72	IVNT	GIANT_BMI-Non-smokers-M_Mixed_2017	GWAS
rs4788084	rs4788084	chr16:28539848	chr16:28528527	T	C	rs4788084	chr16:28539848	chr16:28528527	T	C	0	1	1	Body mass index in non-smokers	EFO_0004340	GIANT	28443625	Mixed	2017	0.0286	0.0039	2.301e-13	+	166655	0	166655	79	IVNT	GIANT_BMI-Non-smokers_Mixed_2017	GWAS
rs4788084	rs4788084	chr16:28539848	chr16:28528527	T	C	rs4788084	chr16:28539848	chr16:28528527	T	C	0	1	1	Body mass index adjsuted for physical activity in males	EFO_0004340	GIANT	28448500	Mixed	2017	0.0306	0.0053	8.08e-09	+	81836	0	81836	52	IVNT	GIANT_BMI-adjusted-PA-M_Mixed_2017	GWAS
rs4788084	rs4788084	chr16:28539848	chr16:28528527	T	C	rs4788084	chr16:28539848	chr16:28528527	T	C	0	1	1	Body mass index adjusted for physical activity	EFO_0004340	GIANT	28448500	Mixed	2017	0.027	0.0036	6.54e-14	+	195646	0	195646	60	IVNT	GIANT_BMI-adjusted-PA_Mixed_2017	GWAS
rs4788084	rs4788084	chr16:28539848	chr16:28528527	T	C	rs4788084	chr16:28539848	chr16:28528527	T	C	0	1	1	Body mass index adjusted for smoking in males	EFO_0004340	GIANT	28443625	Mixed	2017	0.0289	0.0047	7.955e-10	+	102238	0	102238	72	IVNT	GIANT_BMI-adjusted-Smoking-M_Mixed_2017	GWAS
rs4788084	rs4788084	chr16:28539848	chr16:28528527	T	C	rs4788084	chr16:28539848	chr16:28528527	T	C	0	1	1	Body mass index adjusted for smoking	EFO_0004340	GIANT	28443625	Mixed	2017	0.0276	0.0034	3.402e-16	+	215049	0	215049	79	IVNT	GIANT_BMI-adjusted-Smoking_Mixed_2017	GWAS
rs4788084	rs4788084	chr16:28539848	chr16:28528527	T	C	rs4788084	chr16:28539848	chr16:28528527	T	C	0	1	1	Body mass index	EFO_0004340	GIANT	25673413	Mixed	2015	0.0259	0.0029	6.676e-19	+	339128	0	339128	125	IVNT	GIANT_BMI_Mixed_2015	GWAS
rs4788084	rs4788084	chr16:28539848	chr16:28528527	T	C	rs4788084	chr16:28539848	chr16:28528527	T	C	0	1	1	Body mass index	EFO_0004340	GIANT	29273807	Mixed	2018	0.024	0.0022	2.4e-28	+	526508	0	526508	123	IVNT	GIANT_BMI_Mixed_2018	GWAS
rs4788084	rs4788084	chr16:28539848	chr16:28528527	T	C	rs4788084	chr16:28539848	chr16:28528527	T	C	0	1	1	Hip circumference in females	EFO_0005093	GIANT	25673412	Mixed	2015	0.032	0.0045	2.3e-12	+	125094	0	125094	101	IVNT	GIANT_Hip-F_Mixed_2015	GWAS
rs4788084	rs4788084	chr16:28539848	chr16:28528527	T	C	rs4788084	chr16:28539848	chr16:28528527	T	C	0	1	1	Hip circumference in males	EFO_0005093	GIANT	25673412	Mixed	2015	0.029	0.0049	1.3e-09	+	100367	0	100367	101	IVNT	GIANT_Hip-M_Mixed_2015	GWAS
rs4788084	rs4788084	chr16:28539848	chr16:28528527	T	C	rs4788084	chr16:28539848	chr16:28528527	T	C	0	1	1	Hip circumference	EFO_0005093	GIANT	25673412	European	2015	0.031	0.0035	5.6e-19	+	213012	0	213012	101	IVNT	GIANT_Hip_EUR_2015	GWAS
rs4788084	rs4788084	chr16:28539848	chr16:28528527	T	C	rs4788084	chr16:28539848	chr16:28528527	T	C	0	1	1	Waist circumference in females	EFO_0004342	GIANT	25673412	Mixed	2015	0.026	0.0043	1.2e-09	+	134574	0	134574	101	IVNT	GIANT_WC-F_Mixed_2015	GWAS
rs4788084	rs4788084	chr16:28539848	chr16:28528527	T	C	rs4788084	chr16:28539848	chr16:28528527	T	C	0	1	1	Waist circumference in males	EFO_0004342	GIANT	25673412	Mixed	2015	0.034	0.0046	3.1e-13	+	109980	0	109980	101	IVNT	GIANT_WC-M_Mixed_2015	GWAS
rs4788084	rs4788084	chr16:28539848	chr16:28528527	T	C	rs4788084	chr16:28539848	chr16:28528527	T	C	0	1	1	Waist circumference	EFO_0004342	GIANT	23754948	European	2013	0.03373	0.005156	6.108e-11	+	85618	0	85618	46	IVNT	GIANT_WC_EUR_2013	GWAS
rs4788084	rs4788084	chr16:28539848	chr16:28528527	T	C	rs4788084	chr16:28539848	chr16:28528527	T	C	0	1	1	Waist circumference	EFO_0004342	GIANT	25673412	Mixed	2015	0.029	0.0033	3e-19	+	244404	0	244404	101	IVNT	GIANT_WC_Mixed_2015	GWAS
rs4788084	rs4788084	chr16:28539848	chr16:28528527	T	C	rs4788084	chr16:28539848	chr16:28528527	T	C	0	1	1	Crohns disease	EFO_0000384	IBDGC	23128233	European	2012	NA	NA	6.1e-10	NA	14342	6299	8043	7	log OR	IBDGC_Chrons-Disease_EUR_2012	GWAS
rs4788084	rs4788084	chr16:28539848	chr16:28528527	T	C	rs4788084	chr16:28539848	chr16:28528527	T	C	0	1	1	Crohns disease	EFO_0000384	IBDGC	26192919	European	2015	0.1424	0.0233	9.298e-10	+	20883	5956	14927	7	log OR	IBDGC_Chrons-Disease_EUR_2015	GWAS
rs4788084	rs4788084	chr16:28539848	chr16:28528527	T	C	rs4788084	chr16:28539848	chr16:28528527	T	C	0	1	1	Inflammatory bowel disease	EFO_0003767	IBDGC	26192919	European	2015	0.1074	0.0171	3.447e-10	+	34652	12882	21770	15	log OR	IBDGC_IBD_EUR_2015	GWAS
rs4788084	rs4788084	chr16:28539848	chr16:28528527	T	C	rs4788084	chr16:28539848	chr16:28528527	T	C	0	1	1	Fluid intelligence score	-	Neale B	UKBB	European	2017	-0.05558	0.009103	1.026e-09	-	108818	0	108818	1	-	Neale-B_UKBB_EUR_2017	GWAS
rs4788084	rs4788084	chr16:28539848	chr16:28528527	T	C	rs4788084	chr16:28539848	chr16:28528527	T	C	0	1	1	Qualifications: college or university degree	EFO_0004784	Neale B	UKBB	European	2017	-0.007919	0.001154	6.693e-12	-	334070	106305	227765	1	risk diff	Neale-B_UKBB_EUR_2017	GWAS
rs4788084	rs4788084	chr16:28539848	chr16:28528527	T	C	rs62034319	chr16:28532188	chr16:28520867	G	T	1	1	1	Alcohol intake frequency	EFO_0004329	Neale B	UKBB	European	2017	0.03344	0.003601	1.618e-20	+	336965	0	336965	1	-	Neale-B_UKBB_EUR_2017	GWAS
rs4788084	rs4788084	chr16:28539848	chr16:28528527	T	C	rs62034319	chr16:28532188	chr16:28520867	G	T	1	1	1	Arm fat mass left	-	Neale B	UKBB	European	2017	0.03013	0.002413	9.086e-36	+	331164	0	331164	1	IVNT	Neale-B_UKBB_EUR_2017	GWAS
rs4788084	rs4788084	chr16:28539848	chr16:28528527	T	C	rs62034319	chr16:28532188	chr16:28520867	G	T	1	1	1	Arm fat mass right	-	Neale B	UKBB	European	2017	0.0303	0.002412	3.503e-36	+	331226	0	331226	1	IVNT	Neale-B_UKBB_EUR_2017	GWAS
rs4788084	rs4788084	chr16:28539848	chr16:28528527	T	C	rs62034319	chr16:28532188	chr16:28520867	G	T	1	1	1	Body mass index	EFO_0004340	Neale B	UKBB	European	2017	0.0261	0.002435	8.422e-27	+	336107	0	336107	1	IVNT	Neale-B_UKBB_EUR_2017	GWAS
rs4788084	rs4788084	chr16:28539848	chr16:28528527	T	C	rs62034319	chr16:28532188	chr16:28520867	G	T	1	1	1	Comparative body size at age 10	-	Neale B	UKBB	European	2017	0.01159	0.001685	6.011e-12	+	331693	0	331693	1	-	Neale-B_UKBB_EUR_2017	GWAS
rs4788084	rs4788084	chr16:28539848	chr16:28528527	T	C	rs62034319	chr16:28532188	chr16:28520867	G	T	1	1	1	Hip circumference	EFO_0005093	Neale B	UKBB	European	2017	0.03135	0.002437	7.382e-38	+	336601	0	336601	1	IVNT	Neale-B_UKBB_EUR_2017	GWAS
rs4788084	rs4788084	chr16:28539848	chr16:28528527	T	C	rs62034319	chr16:28532188	chr16:28520867	G	T	1	1	1	Leg fat mass left	-	Neale B	UKBB	European	2017	0.02135	0.001946	5.213e-28	+	331275	0	331275	1	IVNT	Neale-B_UKBB_EUR_2017	GWAS
rs4788084	rs4788084	chr16:28539848	chr16:28528527	T	C	rs62034319	chr16:28532188	chr16:28520867	G	T	1	1	1	Leg fat mass right	-	Neale B	UKBB	European	2017	0.02117	0.001968	5.609e-27	+	331293	0	331293	1	IVNT	Neale-B_UKBB_EUR_2017	GWAS
rs4788084	rs4788084	chr16:28539848	chr16:28528527	T	C	rs62034319	chr16:28532188	chr16:28520867	G	T	1	1	1	Leg fat percentage left	-	Neale B	UKBB	European	2017	0.01319	0.00154	1.062e-17	+	331278	0	331278	1	IVNT	Neale-B_UKBB_EUR_2017	GWAS
rs4788084	rs4788084	chr16:28539848	chr16:28528527	T	C	rs62034319	chr16:28532188	chr16:28520867	G	T	1	1	1	Leg fat percentage right	-	Neale B	UKBB	European	2017	0.0129	0.001559	1.333e-16	+	331296	0	331296	1	IVNT	Neale-B_UKBB_EUR_2017	GWAS
rs4788084	rs4788084	chr16:28539848	chr16:28528527	T	C	rs62034319	chr16:28532188	chr16:28520867	G	T	1	1	1	Suffer from nerves	-	Neale B	UKBB	European	2017	0.005636	0.00103	4.481e-08	+	325248	69352	255896	1	risk diff	Neale-B_UKBB_EUR_2017	GWAS
rs4788084	rs4788084	chr16:28539848	chr16:28528527	T	C	rs28698667	chr16:28533071	chr16:28521750	T	C	1	1	1	Qualifications: none	EFO_0004784	Neale B	UKBB	European	2017	0.005152	0.0009356	3.659e-08	+	334070	57567	276503	1	risk diff	Neale-B_UKBB_EUR_2017	GWAS
rs4788084	rs4788084	chr16:28539848	chr16:28528527	T	C	rs28698667	chr16:28533071	chr16:28521750	T	C	1	1	1	Types of physical activity in last 4 weeks: light diy	EFO_0008002	Neale B	UKBB	European	2017	-0.009216	0.001232	7.311e-14	-	335599	175376	160223	1	risk diff	Neale-B_UKBB_EUR_2017	GWAS
rs4788084	rs4788084	chr16:28539848	chr16:28528527	T	C	rs4788085	chr16:28535003	chr16:28523682	G	A	1	1	1	Mean corpuscular volume	EFO_0004586	Astle W	27863252	European	2016	0.02236	0.003579	4.141e-10	+	173480	0	173480	2	IVNT	Astle-W_Blood-Cell-Traits_EUR_2016	GWAS
rs4788084	rs4788084	chr16:28539848	chr16:28528527	T	C	rs4788085	chr16:28535003	chr16:28523682	G	A	1	1	1	Arm fat percentage left	-	Neale B	UKBB	European	2017	0.02355	0.001863	1.259e-36	+	331198	0	331198	1	IVNT	Neale-B_UKBB_EUR_2017	GWAS
rs4788084	rs4788084	chr16:28539848	chr16:28528527	T	C	rs4788085	chr16:28535003	chr16:28523682	G	A	1	1	1	Arm fat percentage right	-	Neale B	UKBB	European	2017	0.02374	0.001872	7.539e-37	+	331249	0	331249	1	IVNT	Neale-B_UKBB_EUR_2017	GWAS
rs4788084	rs4788084	chr16:28539848	chr16:28528527	T	C	rs4788085	chr16:28535003	chr16:28523682	G	A	1	1	1	Body fat percentage	EFO_0007800	Neale B	UKBB	European	2017	0.02207	0.001887	1.375e-31	+	331117	0	331117	1	IVNT	Neale-B_UKBB_EUR_2017	GWAS
rs4788084	rs4788084	chr16:28539848	chr16:28528527	T	C	rs4788085	chr16:28535003	chr16:28523682	G	A	1	1	1	Trunk fat mass	EFO_0005409	Neale B	UKBB	European	2017	0.0321	0.002478	2.312e-38	+	331093	0	331093	1	IVNT	Neale-B_UKBB_EUR_2017	GWAS
rs4788084	rs4788084	chr16:28539848	chr16:28528527	T	C	rs4788085	chr16:28535003	chr16:28523682	G	A	1	1	1	Trunk fat percentage	-	Neale B	UKBB	European	2017	0.02783	0.002262	8.867e-35	+	331113	0	331113	1	IVNT	Neale-B_UKBB_EUR_2017	GWAS
rs4788084	rs4788084	chr16:28539848	chr16:28528527	T	C	rs4788085	chr16:28535003	chr16:28523682	G	A	1	1	1	Waist circumference	EFO_0004342	Neale B	UKBB	European	2017	0.02527	0.00218	4.588e-31	+	336639	0	336639	1	IVNT	Neale-B_UKBB_EUR_2017	GWAS
rs4788084	rs4788084	chr16:28539848	chr16:28528527	T	C	rs4788085	chr16:28535003	chr16:28523682	G	A	1	1	1	Weight	EFO_0004338	Neale B	UKBB	European	2017	0.02637	0.00215	1.439e-34	+	336227	0	336227	1	IVNT	Neale-B_UKBB_EUR_2017	GWAS
rs4788084	rs4788084	chr16:28539848	chr16:28528527	T	C	rs4788085	chr16:28535003	chr16:28523682	G	A	1	1	1	Whole body fat mass	-	Neale B	UKBB	European	2017	0.03005	0.002402	6.355e-36	+	330762	0	330762	1	IVNT	Neale-B_UKBB_EUR_2017	GWAS
rs653178	rs653178	chr12:112007756	chr12:111569952	T	C	rs653178	chr12:112007756	chr12:111569952	T	C	0	1	1	Eosinophil count	EFO_0004586	Astle W	27863252	European	2016	-0.1019	0.003556	1.19e-180	-	173480	0	173480	2	IVNT	Astle-W_Blood-Cell-Traits_EUR_2016	GWAS
rs653178	rs653178	chr12:112007756	chr12:111569952	T	C	rs653178	chr12:112007756	chr12:111569952	T	C	0	1	1	Neutrophil percentage of granulocytes	EFO_0004586	Astle W	27863252	European	2016	0.07881	0.003569	4.87e-108	+	173480	0	173480	2	IVNT	Astle-W_Blood-Cell-Traits_EUR_2016	GWAS
rs653178	rs653178	chr12:112007756	chr12:111569952	T	C	rs653178	chr12:112007756	chr12:111569952	T	C	0	1	1	Neutrophil percentage of white cells	EFO_0004586	Astle W	27863252	European	2016	0.0503	0.003559	2.368e-45	+	173480	0	173480	2	IVNT	Astle-W_Blood-Cell-Traits_EUR_2016	GWAS
rs653178	rs653178	chr12:112007756	chr12:111569952	T	C	rs653178	chr12:112007756	chr12:111569952	T	C	0	1	1	Diastolic blood pressure	EFO_0006336	BPExome	27618447	Mixed	2016	NA	NA	2.53e-20	NA	192763	0	192763	51	INVT	BPExome_DBP_Mixed_2016	GWAS
rs653178	rs653178	chr12:112007756	chr12:111569952	T	C	rs653178	chr12:112007756	chr12:111569952	T	C	0	1	1	Hypertension	EFO_0000537	BPExome	27618447	Mixed	2016	NA	NA	3.802e-10	NA	183273	92652	90621	51	log OR	BPExome_Hypertension_Mixed_2016	GWAS
rs653178	rs653178	chr12:112007756	chr12:111569952	T	C	rs653178	chr12:112007756	chr12:111569952	T	C	0	1	1	Systolic blood pressure	EFO_0006335	BPExome	27618447	Mixed	2016	NA	NA	3.688e-08	NA	192763	0	192763	51	INVT	BPExome_SBP_Mixed_2016	GWAS
rs653178	rs653178	chr12:112007756	chr12:111569952	T	C	rs653178	chr12:112007756	chr12:111569952	T	C	0	1	1	Coronary artery disease	EFO_0000378;EFO_0001645	CARDIoGRAMplusC4D	26343387	Mixed	2015	-0.06443	0.01037	5.15e-10	-	184305	60801	123504	48	log OR	CARDIoGRAMplusC4D_CHD_Mixed_2015	GWAS
rs653178	rs653178	chr12:112007756	chr12:111569952	T	C	rs653178	chr12:112007756	chr12:111569952	T	C	0	1	1	Myocardial infarction	EFO_0000612	CARDIoGRAMplusC4D	26343387	Mixed	2015	-0.07706	0.01158	2.839e-11	-	167181	43677	123504	48	log OR	CARDIoGRAMplusC4D_MI_Mixed_2015	GWAS
rs653178	rs653178	chr12:112007756	chr12:111569952	T	C	rs653178	chr12:112007756	chr12:111569952	T	C	0	1	1	log eGFR cystatin C	EFO_0005208	CKDGen	20383146	European	2010	NA	NA	3.8e-08	+	20957	0	20957	8	ml/min/1.73m2	CKDGen_eGFRcys_EUR_2010	GWAS
rs653178	rs653178	chr12:112007756	chr12:111569952	T	C	rs653178	chr12:112007756	chr12:111569952	T	C	0	1	1	log eGFR cystatin C	EFO_0005208	CKDGen	26831199	European	2016	0.012	0.0019	1.7e-10	+	33144	0	33144	16	ml/min/1.73m2	CKDGen_eGFRcys_EUR_2016	GWAS
rs653178	rs653178	chr12:112007756	chr12:111569952	T	C	rs653178	chr12:112007756	chr12:111569952	T	C	0	1	1	High density lipoprotein	EFO_0004612	GLGC	24097068	European	2013	0.0263	0.0035	1.064e-12	+	179274	0	179274	60	IVNT	GLGC_HDL_EUR_2013	GWAS
rs653178	rs653178	chr12:112007756	chr12:111569952	T	C	rs653178	chr12:112007756	chr12:111569952	T	C	0	1	1	Celiac disease	EFO_0001060	Zhernakova A	21383967	European	2011	NA	NA	1.1e-18	NA	38053	-	-	-	-	GRASP	GWAS
rs653178	rs653178	chr12:112007756	chr12:111569952	T	C	rs653178	chr12:112007756	chr12:111569952	T	C	0	1	1	Cystatin C in serum	NCIT_C88224;CMO_0002779	CKDGen	20383146	European	2010	NA	NA	1e-08	NA	67093	-	-	-	-	GRASP	GWAS
rs653178	rs653178	chr12:112007756	chr12:111569952	T	C	rs653178	chr12:112007756	chr12:111569952	T	C	0	1	1	Diastolic blood pressure	EFO_0006336	Newton Cheh C	19430483	Mixed	2009	NA	NA	3e-18	NA	34433	-	-	-	-	GRASP	GWAS
rs653178	rs653178	chr12:112007756	chr12:111569952	T	C	rs653178	chr12:112007756	chr12:111569952	T	C	0	1	1	Diastolic blood pressure	EFO_0006336	GUGC	23263486	European	2012	NA	NA	1.6e-14	NA	69374	-	-	-	-	GRASP	GWAS
rs653178	rs653178	chr12:112007756	chr12:111569952	T	C	rs653178	chr12:112007756	chr12:111569952	T	C	0	1	1	Hematocrit Hct	EFO_0004348	Ganesh SK	19862010	European	2009	NA	NA	2.23e-09	NA	24167	-	-	-	-	GRASP	GWAS
rs653178	rs653178	chr12:112007756	chr12:111569952	T	C	rs653178	chr12:112007756	chr12:111569952	T	C	0	1	1	Hemoglobin Hb	HP_0011902	Ganesh SK	19862010	European	2009	NA	NA	2.7e-08	NA	24167	-	-	-	-	GRASP	GWAS
rs653178	rs653178	chr12:112007756	chr12:111569952	T	C	rs653178	chr12:112007756	chr12:111569952	T	C	0	1	1	Mean arterial pressure	EFO_0006340	Wain LV	21909110	European	2011	NA	NA	6.91e-20	NA	74064	-	-	-	-	GRASP	GWAS
rs653178	rs653178	chr12:112007756	chr12:111569952	T	C	rs653178	chr12:112007756	chr12:111569952	T	C	0	1	1	Platelet count PLT	EFO_0004309	Soranzo N	19820697	European	2009	NA	NA	1.2e-08	NA	4627	-	-	-	-	GRASP	GWAS
rs653178	rs653178	chr12:112007756	chr12:111569952	T	C	rs653178	chr12:112007756	chr12:111569952	T	C	0	1	1	Rheumatoid arthritis and celiac disease	EFO_0001060;EFO_0000685	Zhernakova A	21383967	European	2011	NA	NA	3e-19	NA	38053	-	-	-	-	GRASP	GWAS
rs653178	rs653178	chr12:112007756	chr12:111569952	T	C	rs653178	chr12:112007756	chr12:111569952	T	C	0	1	1	SH2B3 expression	-	Dubois PC	20190752	European	2010	NA	NA	9.24e-12	NA	15283	-	-	-	-	GRASP	GWAS
rs653178	rs653178	chr12:112007756	chr12:111569952	T	C	rs653178	chr12:112007756	chr12:111569952	T	C	0	1	1	Serum cystatin c estimated glomerular filtration rate eGFR	NCIT_C110935;NCIT_C98736	CKDGen	20383146	European	2010	NA	NA	3.5e-11	NA	67093	-	-	-	-	GRASP	GWAS
rs653178	rs653178	chr12:112007756	chr12:111569952	T	C	rs653178	chr12:112007756	chr12:111569952	T	C	0	1	1	Serum cystatin c estimated glomerular filtration rate eGFR	NCIT_C110935;NCIT_C98736	Pattaro C	22479191	European	2012	NA	NA	1.05e-08	NA	74354	-	-	-	-	GRASP	GWAS
rs653178	rs653178	chr12:112007756	chr12:111569952	T	C	rs653178	chr12:112007756	chr12:111569952	T	C	0	1	1	Serum urate	NCIT_C64814	GUGC	23263486	European	2012	NA	NA	7.18e-12	NA	69374	-	-	-	-	GRASP	GWAS
rs653178	rs653178	chr12:112007756	chr12:111569952	T	C	rs653178	chr12:112007756	chr12:111569952	T	C	0	1	1	Systolic blood pressure	EFO_0006335	GUGC	23263486	European	2012	NA	NA	9.3e-10	NA	69374	-	-	-	-	GRASP	GWAS
rs653178	rs653178	chr12:112007756	chr12:111569952	T	C	rs653178	chr12:112007756	chr12:111569952	T	C	0	1	1	Blood pressure	EFO_0005763	Wain LV	21909110	European	2011	0.429	0.047	7e-20	+	-	-	-	-	mmHg decrease	NHGRI-EBI_GWAS_Catalog	GWAS
rs653178	rs653178	chr12:112007756	chr12:111569952	T	C	rs653178	chr12:112007756	chr12:111569952	T	C	0	1	1	Celiac disease or Rheumatoid arthritis	EFO_0000540	Zhernakova A	21383967	European	2011	NA	NA	3e-19	NA	-	-	-	-	-	NHGRI-EBI_GWAS_Catalog	GWAS
rs653178	rs653178	chr12:112007756	chr12:111569952	T	C	rs653178	chr12:112007756	chr12:111569952	T	C	0	1	1	Chronic kidney disease	EFO_0004617;EFO_0003884	CKDGen	20383146	European	2010	0.01	0.001514	4e-11	+	-	-	-	-	ml/min/1.73m2 increase	NHGRI-EBI_GWAS_Catalog	GWAS
rs653178	rs653178	chr12:112007756	chr12:111569952	T	C	rs653178	chr12:112007756	chr12:111569952	T	C	0	1	1	Diastolic blood pressure	EFO_0006336	Newton Cheh C	19430483	Mixed	2009	0.46	0.0528	3e-18	+	-	-	-	-	mmHg decrease	NHGRI-EBI_GWAS_Catalog	GWAS
rs653178	rs653178	chr12:112007756	chr12:111569952	T	C	rs653178	chr12:112007756	chr12:111569952	T	C	0	1	1	Eosinophil counts	EFO_0004842	Astle W	27863252	European	2016	0.1019	0.003555	1e-180	+	-	-	-	-	unit decrease	NHGRI-EBI_GWAS_Catalog	GWAS
rs653178	rs653178	chr12:112007756	chr12:111569952	T	C	rs653178	chr12:112007756	chr12:111569952	T	C	0	1	1	Eosinophil percentage of granulocytes	EFO_0007996	Astle W	27863252	European	2016	0.08525	0.003569	4e-126	+	-	-	-	-	unit decrease	NHGRI-EBI_GWAS_Catalog	GWAS
rs653178	rs653178	chr12:112007756	chr12:111569952	T	C	rs653178	chr12:112007756	chr12:111569952	T	C	0	1	1	Eosinophil percentage of white cells	EFO_0007991	Astle W	27863252	European	2016	0.08284	0.003553	3e-120	+	-	-	-	-	unit decrease	NHGRI-EBI_GWAS_Catalog	GWAS
rs653178	rs653178	chr12:112007756	chr12:111569952	T	C	rs653178	chr12:112007756	chr12:111569952	T	C	0	1	1	Inflammatory bowel disease	EFO_0003767	de Lange KM	28067908	Mixed	2017	NA	NA	2e-09	NA	-	-	-	-	log OR	NHGRI-EBI_GWAS_Catalog	GWAS
rs653178	rs653178	chr12:112007756	chr12:111569952	T	C	rs653178	chr12:112007756	chr12:111569952	T	C	0	1	1	Sum eosinophil basophil counts	EFO_0005090;EFO_0004842	Astle W	27863252	European	2016	0.09799	0.003559	7e-167	+	-	-	-	-	unit decrease	NHGRI-EBI_GWAS_Catalog	GWAS
rs653178	rs653178	chr12:112007756	chr12:111569952	T	C	rs653178	chr12:112007756	chr12:111569952	T	C	0	1	1	Thyroid peroxidase antibody positivity	EFO_0005666	Medici M	24586183	European	2014	-0.131	0.02145	1e-09	-	-	-	-	-	log OR	NHGRI-EBI_GWAS_Catalog	GWAS
rs653178	rs653178	chr12:112007756	chr12:111569952	T	C	rs653178	chr12:112007756	chr12:111569952	T	C	0	1	1	Urate levels	EFO_0004531	GUGC	23263486	European	2012	0.035	0.005104	7e-12	+	-	-	-	-	mg/dl decrease	NHGRI-EBI_GWAS_Catalog	GWAS
rs653178	rs653178	chr12:112007756	chr12:111569952	T	C	rs653178	chr12:112007756	chr12:111569952	T	C	0	1	1	Hayfever, allergic rhinitis or eczema	EFO_0003956;EFO_0005854;EFO_0000274	Neale B	UKBB	European	2017	0.008208	0.001027	1.341e-15	+	336782	77891	258891	1	risk diff	Neale-B_UKBB_EUR_2017	GWAS
rs653178	rs653178	chr12:112007756	chr12:111569952	T	C	rs653178	chr12:112007756	chr12:111569952	T	C	0	1	1	Coronary artery disease	EFO_0000378;EFO_0001645	Nelson CP	28714975	Mixed	2017	-0.05815	0.00883	4.63e-11	-	148715	10801	137914	1	log OR	Nelson-CP_CAD_Mixed_2017	GWAS
rs653178	rs653178	chr12:112007756	chr12:111569952	T	C	rs653178	chr12:112007756	chr12:111569952	T	C	0	1	1	Autoimmune diseases	EFO_0000540	Zhernakova A	21383967	European	2011	NA	NA	3e-19	NA	-	-	-	-	-	dbGaP	GWAS
rs653178	rs653178	chr12:112007756	chr12:111569952	T	C	rs653178	chr12:112007756	chr12:111569952	T	C	0	1	1	Blood pressure	EFO_0004325	Newton Cheh C	19430483	Mixed	2009	NA	NA	3e-18	NA	-	-	-	-	-	dbGaP	GWAS
rs653178	rs653178	chr12:112007756	chr12:111569952	T	C	rs653178	chr12:112007756	chr12:111569952	T	C	0	1	1	Blood pressure	EFO_0004325	Wain LV	21909110	European	2011	NA	NA	7e-20	NA	-	-	-	-	-	dbGaP	GWAS
rs653178	rs653178	chr12:112007756	chr12:111569952	T	C	rs653178	chr12:112007756	chr12:111569952	T	C	0	1	1	Cystatin c	NCIT_C88359;NCIT_C92290	CKDGen	20383146	European	2010	NA	NA	4e-11	NA	-	-	-	-	-	dbGaP	GWAS
rs653178	rs653178	chr12:112007756	chr12:111569952	T	C	rs3184504	chr12:111884608	chr12:111446804	C	T	1	0.94486	0.97593	Hematocrit	EFO_0004586	Astle W	27863252	European	2016	-0.06312	0.003521	7.641e-72	-	173480	0	173480	2	IVNT	Astle-W_Blood-Cell-Traits_EUR_2016	GWAS
rs653178	rs653178	chr12:112007756	chr12:111569952	T	C	rs3184504	chr12:111884608	chr12:111446804	C	T	1	0.94486	0.97593	Hemoglobin concentration	EFO_0004586	Astle W	27863252	European	2016	-0.0647	0.003537	9.681e-75	-	173480	0	173480	2	IVNT	Astle-W_Blood-Cell-Traits_EUR_2016	GWAS
rs653178	rs653178	chr12:112007756	chr12:111569952	T	C	rs3184504	chr12:111884608	chr12:111446804	C	T	1	0.94486	0.97593	High light scatter percentage of red cells	EFO_0004586	Astle W	27863252	European	2016	-0.05834	0.003575	7.117e-60	-	173480	0	173480	2	IVNT	Astle-W_Blood-Cell-Traits_EUR_2016	GWAS
rs653178	rs653178	chr12:112007756	chr12:111569952	T	C	rs3184504	chr12:111884608	chr12:111446804	C	T	1	0.94486	0.97593	High light scatter reticulocyte count	EFO_0004586	Astle W	27863252	European	2016	-0.06561	0.003575	3.164e-75	-	173480	0	173480	2	IVNT	Astle-W_Blood-Cell-Traits_EUR_2016	GWAS
rs653178	rs653178	chr12:112007756	chr12:111569952	T	C	rs3184504	chr12:111884608	chr12:111446804	C	T	1	0.94486	0.97593	Immature fraction of reticulocytes	EFO_0004586	Astle W	27863252	European	2016	-0.03117	0.003541	1.35e-18	-	173480	0	173480	2	IVNT	Astle-W_Blood-Cell-Traits_EUR_2016	GWAS
rs653178	rs653178	chr12:112007756	chr12:111569952	T	C	rs3184504	chr12:111884608	chr12:111446804	C	T	1	0.94486	0.97593	Lymphocyte count	EFO_0004586	Astle W	27863252	European	2016	-0.08836	0.003589	6.93e-134	-	173480	0	173480	2	IVNT	Astle-W_Blood-Cell-Traits_EUR_2016	GWAS
rs653178	rs653178	chr12:112007756	chr12:111569952	T	C	rs3184504	chr12:111884608	chr12:111446804	C	T	1	0.94486	0.97593	Plateletcrit	EFO_0004586	Astle W	27863252	European	2016	-0.1143	0.003644	4.76e-216	-	173480	0	173480	2	IVNT	Astle-W_Blood-Cell-Traits_EUR_2016	GWAS
rs653178	rs653178	chr12:112007756	chr12:111569952	T	C	rs3184504	chr12:111884608	chr12:111446804	C	T	1	0.94486	0.97593	Red blood cell count	EFO_0004586	Astle W	27863252	European	2016	-0.04902	0.003547	1.921e-43	-	173480	0	173480	2	IVNT	Astle-W_Blood-Cell-Traits_EUR_2016	GWAS
rs653178	rs653178	chr12:112007756	chr12:111569952	T	C	rs3184504	chr12:111884608	chr12:111446804	C	T	1	0.94486	0.97593	Reticulocyte count	EFO_0004586	Astle W	27863252	European	2016	-0.07241	0.003581	6.59e-91	-	173480	0	173480	2	IVNT	Astle-W_Blood-Cell-Traits_EUR_2016	GWAS
rs653178	rs653178	chr12:112007756	chr12:111569952	T	C	rs3184504	chr12:111884608	chr12:111446804	C	T	1	0.94486	0.97593	Reticulocyte fraction of red cells	EFO_0004586	Astle W	27863252	European	2016	-0.06273	0.003579	9.103e-69	-	173480	0	173480	2	IVNT	Astle-W_Blood-Cell-Traits_EUR_2016	GWAS
rs653178	rs653178	chr12:112007756	chr12:111569952	T	C	rs3184504	chr12:111884608	chr12:111446804	C	T	1	0.94486	0.97593	Maternal effects on offspring birthweight	EFO_0004344	EGGC	29309628	European	2018	0.0325	0.0053	6.9e-10	+	68249	0	68249	25	Z-score	EGGC_MBW_EUR_2018	GWAS
rs653178	rs653178	chr12:112007756	chr12:111569952	T	C	rs3184504	chr12:111884608	chr12:111446804	C	T	1	0.94486	0.97593	Low density lipoprotein	EFO_0004611	GLGC	24097068	European	2013	0.0268	0.0038	4.203e-12	+	164996	0	164996	60	IVNT	GLGC_LDL_EUR_2013	GWAS
rs653178	rs653178	chr12:112007756	chr12:111569952	T	C	rs3184504	chr12:111884608	chr12:111446804	C	T	1	0.94486	0.97593	Low density lipoprotein	EFO_0004611	GLGC	20686565	Mixed	2010	0.0306	0.0053	1.73e-09	+	95454	0	95454	46	Z-score	GLGC_LDL_Mixed_2010	GWAS
rs653178	rs653178	chr12:112007756	chr12:111569952	T	C	rs3184504	chr12:111884608	chr12:111446804	C	T	1	0.94486	0.97593	Blood eosinophil count	EFO_0004842	Gudbjartsson DF	19198610	Mixed	2009	NA	NA	6.5e-19	NA	9392	-	-	-	-	GRASP	GWAS
rs653178	rs653178	chr12:112007756	chr12:111569952	T	C	rs3184504	chr12:111884608	chr12:111446804	C	T	1	0.94486	0.97593	Celiac disease	EFO_0001060	Trynka	22057235	Mixed	2011	NA	NA	5.4e-21	NA	24269	-	-	-	-	GRASP	GWAS
rs653178	rs653178	chr12:112007756	chr12:111569952	T	C	rs3184504	chr12:111884608	chr12:111446804	C	T	1	0.94486	0.97593	Coronary artery disease	EFO_0000378	Soranzo N	19820697	European	2009	NA	NA	4.23e-11	NA	4627	-	-	-	-	GRASP	GWAS
rs653178	rs653178	chr12:112007756	chr12:111569952	T	C	rs3184504	chr12:111884608	chr12:111446804	C	T	1	0.94486	0.97593	Coronary artery disease	EFO_0000378	CARDIoGRAMplusC4D	23202125	Mixed	2013	NA	NA	1.74e-11	NA	194427	-	-	-	-	GRASP	GWAS
rs653178	rs653178	chr12:112007756	chr12:111569952	T	C	rs3184504	chr12:111884608	chr12:111446804	C	T	1	0.94486	0.97593	Coronary artery disease age 50	EFO_0000378	CARDIoGRAMplusC4D	23202125	Mixed	2013	NA	NA	1.58e-10	NA	194427	-	-	-	-	GRASP	GWAS
rs653178	rs653178	chr12:112007756	chr12:111569952	T	C	rs3184504	chr12:111884608	chr12:111446804	C	T	1	0.94486	0.97593	Diastolic blood pressure	EFO_0006336	Levy D	19430479	European	2009	NA	NA	2.58e-14	NA	29136	-	-	-	-	GRASP	GWAS
rs653178	rs653178	chr12:112007756	chr12:111569952	T	C	rs3184504	chr12:111884608	chr12:111446804	C	T	1	0.94486	0.97593	Diastolic blood pressure	EFO_0006336	Wain LV	21909110	European	2011	NA	NA	7.22e-23	NA	74064	-	-	-	-	GRASP	GWAS
rs653178	rs653178	chr12:112007756	chr12:111569952	T	C	rs3184504	chr12:111884608	chr12:111446804	C	T	1	0.94486	0.97593	Diastolic blood pressure	EFO_0006336	ICBP	21909115	European	2011	NA	NA	3.6e-25	NA	69395	-	-	-	-	GRASP	GWAS
rs653178	rs653178	chr12:112007756	chr12:111569952	T	C	rs3184504	chr12:111884608	chr12:111446804	C	T	1	0.94486	0.97593	Diastolic blood pressure	EFO_0006336	CARDIoGRAMplusC4D	23202125	Mixed	2013	NA	NA	2.33e-14	NA	194427	-	-	-	-	GRASP	GWAS
rs653178	rs653178	chr12:112007756	chr12:111569952	T	C	rs3184504	chr12:111884608	chr12:111446804	C	T	1	0.94486	0.97593	Eosinophil count	EFO_0004842	Gudbjartsson DF	19198610	Mixed	2009	NA	NA	2.1e-16	NA	9392	-	-	-	-	GRASP	GWAS
rs653178	rs653178	chr12:112007756	chr12:111569952	T	C	rs3184504	chr12:111884608	chr12:111446804	C	T	1	0.94486	0.97593	Gene expression of CUX2 in prefrontal cortex	GO_1901148	ICBP	21909115	European	2011	NA	NA	5e-41	NA	69395	-	-	-	-	GRASP	GWAS
rs653178	rs653178	chr12:112007756	chr12:111569952	T	C	rs3184504	chr12:111884608	chr12:111446804	C	T	1	0.94486	0.97593	Gene expression of CUX2 in visual cortex	GO_1901148	ICBP	21909115	European	2011	NA	NA	6e-29	NA	69395	-	-	-	-	GRASP	GWAS
rs653178	rs653178	chr12:112007756	chr12:111569952	T	C	rs3184504	chr12:111884608	chr12:111446804	C	T	1	0.94486	0.97593	Generalized vitiligo	NCIT_C26915	Jin Y	22561518	European	2012	NA	NA	2.46e-17	NA	3228	-	-	-	-	GRASP	GWAS
rs653178	rs653178	chr12:112007756	chr12:111569952	T	C	rs3184504	chr12:111884608	chr12:111446804	C	T	1	0.94486	0.97593	Hematocrit Hct	EFO_0004348	van der Harst P	23222517	Mixed	2012	NA	NA	7.87e-16	NA	71861	-	-	-	-	GRASP	GWAS
rs653178	rs653178	chr12:112007756	chr12:111569952	T	C	rs3184504	chr12:111884608	chr12:111446804	C	T	1	0.94486	0.97593	Hemoglobin Hb	HP_0011902	Gieger C	22139419	European	2011	NA	NA	2.42e-19	NA	18600	-	-	-	-	GRASP	GWAS
rs653178	rs653178	chr12:112007756	chr12:111569952	T	C	rs3184504	chr12:111884608	chr12:111446804	C	T	1	0.94486	0.97593	Hemoglobin Hb	HP_0011902	van der Harst P	23222517	Mixed	2012	NA	NA	4.3e-19	NA	71861	-	-	-	-	GRASP	GWAS
rs653178	rs653178	chr12:112007756	chr12:111569952	T	C	rs3184504	chr12:111884608	chr12:111446804	C	T	1	0.94486	0.97593	Hypothyroidism	EFO_0004705	Eriksson N	22493691	European	2012	NA	NA	2.6e-12	NA	39282	-	-	-	-	GRASP	GWAS
rs653178	rs653178	chr12:112007756	chr12:111569952	T	C	rs3184504	chr12:111884608	chr12:111446804	C	T	1	0.94486	0.97593	LDL cholesterol	EFO_0004195	GLGC	20686565	Mixed	2010	NA	NA	1.73e-09	NA	100184	-	-	-	-	GRASP	GWAS
rs653178	rs653178	chr12:112007756	chr12:111569952	T	C	rs3184504	chr12:111884608	chr12:111446804	C	T	1	0.94486	0.97593	LDL cholesterol	EFO_0004195	Asselbergs	23063622	European	2012	NA	NA	1.3e-11	NA	66240	-	-	-	-	GRASP	GWAS

## Sheet: Table S6
SNP	steiger_pval	exposure	id.outcome	effect_allele.exposure	other_allele.exposure	effect_allele.outcome	other_allele.outcome	beta.exposure	beta.outcome	eaf.exposure	eaf.outcome	remove	palindromic	ambiguous	chr	pos	se.outcome	samplesize.outcome	pval.outcome	outcome	originalname.outcome	outcome.deprecated	mr_keep.outcome	data_source.outcome	se.exposure	pos.exposure	chr.exposure	samplesize.exposure	pval.exposure	id.exposure	mr_keep.exposure	pval_origin.exposure	data_source.exposure	F_statistics	ENSEMBL	action	SNP_index	mr_keep	units.outcome	units.exposure	rsq.exposure	effective_n.exposure	rsq.outcome	effective_n.outcome	steiger_dir
rs13325613	6.11812e-19	KLRB1	ebi-a-GCST90018892	T	G	T	G	-0.197004	-0.0157	0.0854911	0.0692976	FALSE	FALSE	FALSE	3	46298373	0.0395	477386	0.6899	Pulmonary tuberculosis || id:ebi-a-GCST90018892	Pulmonary tuberculosis	Pulmonary tuberculosis || ||	TRUE	igd	0.0212211	46298373	3	31355	1.63832e-20	eqtl-a-ENSG00000111796	TRUE	reported	igd	86.1761	ENSG00000111796	2	1	TRUE	NA	NA	0.00274121	31355	3.30931e-07	477386	TRUE
rs13325613	1.89719e-17	GZMK	ebi-a-GCST90018892	T	G	T	G	-0.188545	-0.0157	0.0854911	0.0692976	FALSE	FALSE	FALSE	3	46298373	0.0395	477386	0.6899	Pulmonary tuberculosis || id:ebi-a-GCST90018892	Pulmonary tuberculosis	Pulmonary tuberculosis || ||	TRUE	igd	0.0212266	46298373	3	31569	6.53131e-19	eqtl-a-ENSG00000113088	TRUE	reported	igd	78.8936	ENSG00000113088	2	1	TRUE	NA	NA	0.00249317	31569	3.30931e-07	477386	TRUE
rs4512701	2.34689e-09	ODF2L	ebi-a-GCST90018892	A	G	A	G	0.10128	-0.0191	0.169718	0.169095	FALSE	FALSE	FALSE	1	85844835	0.0212	477386	0.3679	Pulmonary tuberculosis || id:ebi-a-GCST90018892	Pulmonary tuberculosis	Pulmonary tuberculosis || ||	TRUE	igd	0.0158321	85844835	1	31355	1.5846e-10	eqtl-a-ENSG00000122417	TRUE	reported	igd	40.9207	ENSG00000122417	2	1	TRUE	NA	NA	0.00130354	31355	1.7003e-06	477386	TRUE
rs5744305	1.20369e-25	ODF2L	ebi-a-GCST90018892	G	A	G	A	-0.220875	0.0244	0.094059	0.0629647	FALSE	FALSE	FALSE	1	86936061	0.097	477386	0.8016	Pulmonary tuberculosis || id:ebi-a-GCST90018892	Pulmonary tuberculosis	Pulmonary tuberculosis || ||	TRUE	igd	0.020304	86936061	1	31355	1.45781e-27	eqtl-a-ENSG00000122417	TRUE	reported	igd	118.332	ENSG00000122417	2	1	TRUE	NA	NA	0.00376023	31355	1.32546e-07	477386	TRUE
rs61161313	2.54927e-09	ODF2L	ebi-a-GCST90018892	T	C	T	C	-0.131867	-0.0181	0.0915559	0.132263	FALSE	FALSE	FALSE	1	87049399	0.0188	477386	0.3346	Pulmonary tuberculosis || id:ebi-a-GCST90018892	Pulmonary tuberculosis	Pulmonary tuberculosis || ||	TRUE	igd	0.0206074	87049399	1	31353	1.56401e-10	eqtl-a-ENSG00000122417	TRUE	reported	igd	40.9447	ENSG00000122417	2	1	TRUE	NA	NA	0.00130439	31353	1.94166e-06	477386	TRUE
rs6576834	1.04656e-136	ODF2L	ebi-a-GCST90018892	C	A	C	A	-0.424363	0.0185	0.147841	0.124272	FALSE	FALSE	FALSE	1	86917562	0.0396	477386	0.64	Pulmonary tuberculosis || id:ebi-a-GCST90018892	Pulmonary tuberculosis	Pulmonary tuberculosis || ||	TRUE	igd	0.0163834	86917562	1	31349	6.29506e-148	eqtl-a-ENSG00000122417	TRUE	reported	igd	670.871	ENSG00000122417	2	1	TRUE	NA	NA	0.0209543	31349	4.57178e-07	477386	TRUE
rs7523135	0	ODF2L	ebi-a-GCST90018892	G	A	G	A	-0.563807	0.0406	0.574016	0.615034	FALSE	FALSE	FALSE	1	86761043	0.0189	477386	0.0320103	Pulmonary tuberculosis || id:ebi-a-GCST90018892	Pulmonary tuberculosis	Pulmonary tuberculosis || ||	TRUE	igd	0.0110611	86761043	1	31470	1e-200	eqtl-a-ENSG00000122417	TRUE	reported	igd	2597.99	ENSG00000122417	2	1	TRUE	NA	NA	0.0762678	31470	9.66621e-06	477386	TRUE
rs149007767	7.06951e-12	GBP2	ebi-a-GCST90018892	T	C	T	C	0.126555	0.0539	0.149708	0.163111	FALSE	FALSE	FALSE	7	50370254	0.0255	477386	0.0346298	Pulmonary tuberculosis || id:ebi-a-GCST90018892	Pulmonary tuberculosis	Pulmonary tuberculosis || ||	TRUE	igd	0.0166476	50370254	7	30077	2.92012e-14	eqtl-a-ENSG00000162645	TRUE	reported	igd	57.7865	ENSG00000162645	2	1	TRUE	NA	NA	0.00191786	30077	9.35891e-06	477386	TRUE
rs2182322	6.19379e-11	GBP2	ebi-a-GCST90018892	G	A	G	A	0.233605	-0.0845	0.967926	0.960496	FALSE	FALSE	FALSE	1	89499034	0.111	477386	0.4465	Pulmonary tuberculosis || id:ebi-a-GCST90018892	Pulmonary tuberculosis	Pulmonary tuberculosis || ||	TRUE	igd	0.0337219	89499034	1	29316	4.28647e-12	eqtl-a-ENSG00000162645	TRUE	reported	igd	47.9856	ENSG00000162645	2	1	TRUE	NA	NA	0.00163439	29316	1.21394e-06	477386	TRUE
rs4788084	9.95671e-12	GBP2	ebi-a-GCST90018892	T	C	T	C	-0.0862661	-0.0098	0.419635	0.38031	FALSE	FALSE	FALSE	16	28539848	0.0183	477386	0.5903	Pulmonary tuberculosis || id:ebi-a-GCST90018892	Pulmonary tuberculosis	Pulmonary tuberculosis || ||	TRUE	igd	0.0120384	28539848	16	31300	7.72147e-13	eqtl-a-ENSG00000162645	TRUE	reported	igd	51.347	ENSG00000162645	2	1	TRUE	NA	NA	0.001638	31300	6.00733e-07	477386	TRUE
rs653178	7.28504e-46	GBP2	ebi-a-GCST90018892	T	C	T	C	-0.177081	-0.0582	0.539991	0.662728	FALSE	FALSE	FALSE	12	112007756	0.0485	477386	0.23	Pulmonary tuberculosis || id:ebi-a-GCST90018892	Pulmonary tuberculosis	Pulmonary tuberculosis || ||	TRUE	igd	0.0118484	112007756	12	28418	1.6638e-50	eqtl-a-ENSG00000162645	TRUE	reported	igd	223.354	ENSG00000162645	2	1	TRUE	NA	NA	0.0077994	28418	3.01643e-06	477386	TRUE
rs76830965	2.11286e-09	GBP2	ebi-a-GCST90018892	A	C	A	C	0.120281	-0.0674	0.111855	0.108914	FALSE	FALSE	FALSE	3	159637678	0.0845	477386	0.4248	Pulmonary tuberculosis || id:ebi-a-GCST90018892	Pulmonary tuberculosis	Pulmonary tuberculosis || ||	TRUE	igd	0.018856	159637678	3	30348	1.7848e-10	eqtl-a-ENSG00000162645	TRUE	reported	igd	40.688	ENSG00000162645	2	1	TRUE	NA	NA	0.00133909	30348	1.33272e-06	477386	TRUE
rs9264638	3.76728e-10	GBP2	ebi-a-GCST90018892	A	G	A	G	0.0916847	0.07	0.677162	0.714335	FALSE	FALSE	FALSE	6	31238318	0.0237	477386	0.003182	Pulmonary tuberculosis || id:ebi-a-GCST90018892	Pulmonary tuberculosis	Pulmonary tuberculosis || ||	TRUE	igd	0.0127059	31238318	6	30872	5.35427e-13	eqtl-a-ENSG00000162645	TRUE	reported	igd	52.0661	ENSG00000162645	2	1	TRUE	NA	NA	0.00168389	30872	1.82736e-05	477386	TRUE
rs13325613	5.81396e-14	TRAV1-2	ebi-a-GCST90018892	T	G	T	G	-0.165188	-0.0157	0.0854911	0.0692976	FALSE	FALSE	FALSE	3	46298373	0.0395	477386	0.6899	Pulmonary tuberculosis || id:ebi-a-GCST90018892	Pulmonary tuberculosis	Pulmonary tuberculosis || ||	TRUE	igd	0.0212404	46298373	3	22495	7.41481e-15	eqtl-a-ENSG00000256553	TRUE	reported	igd	60.4774	ENSG00000256553	2	1	TRUE	NA	NA	0.00268175	22495	3.30931e-07	477386	TRUE
rs2256752	1.6909e-13	TRAV1-2	ebi-a-GCST90018892	C	G	C	G	-0.0979788	-0.0274	0.34321	0.289532	FALSE	TRUE	FALSE	6	31312059	0.0193	477386	0.156	Pulmonary tuberculosis || id:ebi-a-GCST90018892	Pulmonary tuberculosis	Pulmonary tuberculosis || ||	TRUE	igd	0.0125086	31312059	6	20973	4.76321e-15	eqtl-a-ENSG00000256553	TRUE	reported	igd	61.3487	ENSG00000256553	2	1	TRUE	NA	NA	0.00291715	20973	4.22199e-06	477386	TRUE
rs3130559	1.54507e-08	TRAV1-2	ebi-a-GCST90018892	T	C	T	C	0.0902419	0.042	0.224264	0.274425	FALSE	FALSE	FALSE	6	31097301	0.0162	477386	0.00940589	Pulmonary tuberculosis || id:ebi-a-GCST90018892	Pulmonary tuberculosis	Pulmonary tuberculosis || ||	TRUE	igd	0.0142492	31097301	6	21414	2.40442e-10	eqtl-a-ENSG00000256553	TRUE	reported	igd	40.1047	ENSG00000256553	2	1	TRUE	NA	NA	0.00186967	21414	1.40797e-05	477386	TRUE

## Sheet: Table S7
SNP	steiger_pval	exposure	id.outcome	effect_allele.exposure	other_allele.exposure	effect_allele.outcome	other_allele.outcome	beta.exposure	beta.outcome	eaf.exposure	eaf.outcome	remove	palindromic	ambiguous	chr	pos	se.outcome	samplesize.outcome	pval.outcome	outcome	originalname.outcome	outcome.deprecated	mr_keep.outcome	data_source.outcome	se.exposure	pos.exposure	chr.exposure	samplesize.exposure	pval.exposure	id.exposure	mr_keep.exposure	pval_origin.exposure	data_source.exposure	F_statistics	ENSEMBL	action	SNP_index	mr_keep	units.outcome	units.exposure	rsq.exposure	effective_n.exposure	rsq.outcome	effective_n.outcome	steiger_dir
rs13325613	6.11812e-19	KLRB1	ebi-a-GCST90018892	T	G	T	G	-0.197004	-0.0157	0.0854911	0.0692976	FALSE	FALSE	FALSE	3	46298373	0.0395	477386	0.6899	Pulmonary tuberculosis || id:ebi-a-GCST90018892	Pulmonary tuberculosis	Pulmonary tuberculosis || ||	TRUE	igd	0.0212211	46298373	3	31355	1.63832e-20	eqtl-a-ENSG00000111796	TRUE	reported	igd	86.1761	ENSG00000111796	2	1	TRUE	NA	NA	0.00274121	31355	3.30931e-07	477386	TRUE
rs13325613	1.89719e-17	GZMK	ebi-a-GCST90018892	T	G	T	G	-0.188545	-0.0157	0.0854911	0.0692976	FALSE	FALSE	FALSE	3	46298373	0.0395	477386	0.6899	Pulmonary tuberculosis || id:ebi-a-GCST90018892	Pulmonary tuberculosis	Pulmonary tuberculosis || ||	TRUE	igd	0.0212266	46298373	3	31569	6.53131e-19	eqtl-a-ENSG00000113088	TRUE	reported	igd	78.8936	ENSG00000113088	2	1	TRUE	NA	NA	0.00249317	31569	3.30931e-07	477386	TRUE
rs4512701	2.34689e-09	ODF2L	ebi-a-GCST90018892	A	G	A	G	0.10128	-0.0191	0.169718	0.169095	FALSE	FALSE	FALSE	1	85844835	0.0212	477386	0.3679	Pulmonary tuberculosis || id:ebi-a-GCST90018892	Pulmonary tuberculosis	Pulmonary tuberculosis || ||	TRUE	igd	0.0158321	85844835	1	31355	1.5846e-10	eqtl-a-ENSG00000122417	TRUE	reported	igd	40.9207	ENSG00000122417	2	1	TRUE	NA	NA	0.00130354	31355	1.7003e-06	477386	TRUE
rs5744305	1.20369e-25	ODF2L	ebi-a-GCST90018892	G	A	G	A	-0.220875	0.0244	0.094059	0.0629647	FALSE	FALSE	FALSE	1	86936061	0.097	477386	0.8016	Pulmonary tuberculosis || id:ebi-a-GCST90018892	Pulmonary tuberculosis	Pulmonary tuberculosis || ||	TRUE	igd	0.020304	86936061	1	31355	1.45781e-27	eqtl-a-ENSG00000122417	TRUE	reported	igd	118.332	ENSG00000122417	2	1	TRUE	NA	NA	0.00376023	31355	1.32546e-07	477386	TRUE
rs61161313	2.54927e-09	ODF2L	ebi-a-GCST90018892	T	C	T	C	-0.131867	-0.0181	0.0915559	0.132263	FALSE	FALSE	FALSE	1	87049399	0.0188	477386	0.3346	Pulmonary tuberculosis || id:ebi-a-GCST90018892	Pulmonary tuberculosis	Pulmonary tuberculosis || ||	TRUE	igd	0.0206074	87049399	1	31353	1.56401e-10	eqtl-a-ENSG00000122417	TRUE	reported	igd	40.9447	ENSG00000122417	2	1	TRUE	NA	NA	0.00130439	31353	1.94166e-06	477386	TRUE
rs6576834	1.04656e-136	ODF2L	ebi-a-GCST90018892	C	A	C	A	-0.424363	0.0185	0.147841	0.124272	FALSE	FALSE	FALSE	1	86917562	0.0396	477386	0.64	Pulmonary tuberculosis || id:ebi-a-GCST90018892	Pulmonary tuberculosis	Pulmonary tuberculosis || ||	TRUE	igd	0.0163834	86917562	1	31349	6.29506e-148	eqtl-a-ENSG00000122417	TRUE	reported	igd	670.871	ENSG00000122417	2	1	TRUE	NA	NA	0.0209543	31349	4.57178e-07	477386	TRUE
rs7523135	0	ODF2L	ebi-a-GCST90018892	G	A	G	A	-0.563807	0.0406	0.574016	0.615034	FALSE	FALSE	FALSE	1	86761043	0.0189	477386	0.0320103	Pulmonary tuberculosis || id:ebi-a-GCST90018892	Pulmonary tuberculosis	Pulmonary tuberculosis || ||	TRUE	igd	0.0110611	86761043	1	31470	1e-200	eqtl-a-ENSG00000122417	TRUE	reported	igd	2597.99	ENSG00000122417	2	1	TRUE	NA	NA	0.0762678	31470	9.66621e-06	477386	TRUE
rs149007767	7.06951e-12	GBP2	ebi-a-GCST90018892	T	C	T	C	0.126555	0.0539	0.149708	0.163111	FALSE	FALSE	FALSE	7	50370254	0.0255	477386	0.0346298	Pulmonary tuberculosis || id:ebi-a-GCST90018892	Pulmonary tuberculosis	Pulmonary tuberculosis || ||	TRUE	igd	0.0166476	50370254	7	30077	2.92012e-14	eqtl-a-ENSG00000162645	TRUE	reported	igd	57.7865	ENSG00000162645	2	1	TRUE	NA	NA	0.00191786	30077	9.35891e-06	477386	TRUE
rs2182322	6.19379e-11	GBP2	ebi-a-GCST90018892	G	A	G	A	0.233605	-0.0845	0.967926	0.960496	FALSE	FALSE	FALSE	1	89499034	0.111	477386	0.4465	Pulmonary tuberculosis || id:ebi-a-GCST90018892	Pulmonary tuberculosis	Pulmonary tuberculosis || ||	TRUE	igd	0.0337219	89499034	1	29316	4.28647e-12	eqtl-a-ENSG00000162645	TRUE	reported	igd	47.9856	ENSG00000162645	2	1	TRUE	NA	NA	0.00163439	29316	1.21394e-06	477386	TRUE
rs4788084	9.95671e-12	GBP2	ebi-a-GCST90018892	T	C	T	C	-0.0862661	-0.0098	0.419635	0.38031	FALSE	FALSE	FALSE	16	28539848	0.0183	477386	0.5903	Pulmonary tuberculosis || id:ebi-a-GCST90018892	Pulmonary tuberculosis	Pulmonary tuberculosis || ||	TRUE	igd	0.0120384	28539848	16	31300	7.72147e-13	eqtl-a-ENSG00000162645	TRUE	reported	igd	51.347	ENSG00000162645	2	1	TRUE	NA	NA	0.001638	31300	6.00733e-07	477386	TRUE
rs653178	7.28504e-46	GBP2	ebi-a-GCST90018892	T	C	T	C	-0.177081	-0.0582	0.539991	0.662728	FALSE	FALSE	FALSE	12	112007756	0.0485	477386	0.23	Pulmonary tuberculosis || id:ebi-a-GCST90018892	Pulmonary tuberculosis	Pulmonary tuberculosis || ||	TRUE	igd	0.0118484	112007756	12	28418	1.6638e-50	eqtl-a-ENSG00000162645	TRUE	reported	igd	223.354	ENSG00000162645	2	1	TRUE	NA	NA	0.0077994	28418	3.01643e-06	477386	TRUE
rs76830965	2.11286e-09	GBP2	ebi-a-GCST90018892	A	C	A	C	0.120281	-0.0674	0.111855	0.108914	FALSE	FALSE	FALSE	3	159637678	0.0845	477386	0.4248	Pulmonary tuberculosis || id:ebi-a-GCST90018892	Pulmonary tuberculosis	Pulmonary tuberculosis || ||	TRUE	igd	0.018856	159637678	3	30348	1.7848e-10	eqtl-a-ENSG00000162645	TRUE	reported	igd	40.688	ENSG00000162645	2	1	TRUE	NA	NA	0.00133909	30348	1.33272e-06	477386	TRUE
rs9264638	3.76728e-10	GBP2	ebi-a-GCST90018892	A	G	A	G	0.0916847	0.07	0.677162	0.714335	FALSE	FALSE	FALSE	6	31238318	0.0237	477386	0.003182	Pulmonary tuberculosis || id:ebi-a-GCST90018892	Pulmonary tuberculosis	Pulmonary tuberculosis || ||	TRUE	igd	0.0127059	31238318	6	30872	5.35427e-13	eqtl-a-ENSG00000162645	TRUE	reported	igd	52.0661	ENSG00000162645	2	1	TRUE	NA	NA	0.00168389	30872	1.82736e-05	477386	TRUE
rs13325613	5.81396e-14	TRAV1-2	ebi-a-GCST90018892	T	G	T	G	-0.165188	-0.0157	0.0854911	0.0692976	FALSE	FALSE	FALSE	3	46298373	0.0395	477386	0.6899	Pulmonary tuberculosis || id:ebi-a-GCST90018892	Pulmonary tuberculosis	Pulmonary tuberculosis || ||	TRUE	igd	0.0212404	46298373	3	22495	7.41481e-15	eqtl-a-ENSG00000256553	TRUE	reported	igd	60.4774	ENSG00000256553	2	1	TRUE	NA	NA	0.00268175	22495	3.30931e-07	477386	TRUE
rs2256752	1.6909e-13	TRAV1-2	ebi-a-GCST90018892	C	G	C	G	-0.0979788	-0.0274	0.34321	0.289532	FALSE	TRUE	FALSE	6	31312059	0.0193	477386	0.156	Pulmonary tuberculosis || id:ebi-a-GCST90018892	Pulmonary tuberculosis	Pulmonary tuberculosis || ||	TRUE	igd	0.0125086	31312059	6	20973	4.76321e-15	eqtl-a-ENSG00000256553	TRUE	reported	igd	61.3487	ENSG00000256553	2	1	TRUE	NA	NA	0.00291715	20973	4.22199e-06	477386	TRUE
rs3130559	1.54507e-08	TRAV1-2	ebi-a-GCST90018892	T	C	T	C	0.0902419	0.042	0.224264	0.274425	FALSE	FALSE	FALSE	6	31097301	0.0162	477386	0.00940589	Pulmonary tuberculosis || id:ebi-a-GCST90018892	Pulmonary tuberculosis	Pulmonary tuberculosis || ||	TRUE	igd	0.0142492	31097301	6	21414	2.40442e-10	eqtl-a-ENSG00000256553	TRUE	reported	igd	40.1047	ENSG00000256553	2	1	TRUE	NA	NA	0.00186967	21414	1.40797e-05	477386	TRUE
